# Supplementary material for: Novel transcriptome networks are associated with adaptation of capsicum fruit development to a light-blocking glasshouse film
Source: Front Plant Sci. 2023 Nov 6;14:1280314. doi: 10.3389/fpls.2023.1280314 (PMC10658010; doi:10.3389/fpls.2023.1280314)
Supplement: Supplementary file 2 [file DataSheet_2.xlsx]

## Sheet: Title page
Supplementary Table 1. Summary of RNA-Seq data
Supplementary Table 2. Correlation efficient among different samples
Supplementary Table 3. Summary of differentially expressed genes (DEGs) list under each comparison
Supplementary Table 4. DEGs list under LBF vsControl_35DAP
Supplementary Table 5. DEGs list under LBF vsControl_65DAP
Supplementary Table 6. Same DEGs list in Venn diagrams in Figure 2
Supplementary Table 7. Enriched Gene Ontology (GO) terms in the four comparisons
Supplementary Table 8. Enriched Kyoto Encyclopedia of Genes and Genomes (KEGG) pathway in the four comparisons
Supplementary Table 9. DEGs list under 65DAP vs 35DAP_Control
Supplementary Table 10. DEGs list under 65DAP vs 35DAP_LBF
Supplementary Table 11 Light receptors gene in 35 DAP and 65 DAP of capsicum fruit under LBF treatment
Supplementary Table 12 Cluster gene list in heatmap
Supplementary Table 13 Summary of the effects of LBF effects with statistical analysis using one-way and two-way ANOVA on quality parameters in ripe fruit.
Abbrivations
Biological Process	BP
Molecular Function	MF
Cellular Component	CC
Light-blocking Film	LBF

## Sheet: Supplementary Table 1
Supplementary Table 1. Summary of RNA-Seq data
Sample	Clean Reads	Clean Basesn (bp)	length	Q20 (%)	Q30 (%)	GC (%)	Total reads	Total mapped ratio	Uniquely mapped ratio	Multiple mapped ratio
Control_35 DAP_1	41886014	6176873511	147.47	98.47	94.99	44.12	41886014	0.92655	0.877373	0.0491766
Control_35 DAP_2	43697378	6450007629	147.61	98.29	94.52	44.14	43697378	0.927932	0.877867	0.0500651
Control_35 DAP_3	49551316	7323511127	147.8	98.12	94.16	43.96	49551316	0.927398	0.878592	0.0488067
LBF_35 DAP_1	45996732	6752407150	146.8	98.24	94.43	44.17	45996732	0.920754	0.870938	0.0498155
LBF_35 DAP_2	44664026	6584199074	147.42	98.22	94.37	44.3	44664026	0.923834	0.87204	0.0517941
LBF_35 DAP_3	43108924	6343069973	147.14	98.24	94.41	44.18	43108924	0.926194	0.87621	0.049984
Control_65 DAP_1	48667448	7194051408	147.82	98.16	94.25	43.93	48667448	0.926096	0.877776	0.0483201
Control_65 DAP_2	43469290	6407592270	147.41	98.13	94.12	43.87	43469290	0.925385	0.877336	0.0480491
Control_65 DAP_3	47276228	6989464918	147.84	98.17	94.23	43.65	47276228	0.929485	0.882073	0.0474122
LBF_65 DAP_1	44090196	6515194174	147.77	98.26	94.4	43.87	44090196	0.931894	0.88383	0.0480641
LBF_65 DAP_2	42549716	6285438927	147.72	98.17	94.25	43.92	42549716	0.929939	0.880805	0.049134
LBF_65 DAP_3	51427946	7592995738	147.64	98.06	94	43.85	51427946	0.92746	0.87855	0.04891

## Sheet: Supplementary Table 2
Supplementary Table 2. Correlation efficient among different samples
	Control_35 DAP_1	Control_35 DAP_2	Control_35 DAP_3	LBF_35 DAP_1	LBF_35 DAP_2	LBF_35 DAP_3	Control_65 DAP_1	Control_65 DAP_2	Control_65 DAP_3	LBF_65 DAP_1	LBF_65 DAP_2	LBF_65 DAP_3
Control_35 DAP_1	1
Control_35 DAP_2	0.99	1
Control_35 DAP_3	0.84	0.86	1
LBF_35 DAP_1	0.98	0.98	0.82	1
LBF_35 DAP_2	0.98	0.97	0.78	0.98	1
LBF_35 DAP_3	0.98	0.98	0.82	0.99	0.99	1
Control_65 DAP_1	0.62	0.62	0.76	0.58	0.58	0.6	1
Control_65 DAP_2	0.65	0.66	0.73	0.61	0.62	0.63	0.94	1
Control_65 DAP_3	0.66	0.65	0.73	0.6	0.62	0.63	0.95	0.96	1
LBF_65 DAP_1	0.5	0.5	0.7	0.45	0.46	0.47	0.96	0.86	0.91	1
LBF_65 DAP_2	0.45	0.45	0.68	0.41	0.4	0.42	0.93	0.81	0.84	0.98	1
LBF_65 DAP_3	0.48	0.48	0.69	0.44	0.44	0.46	0.96	0.86	0.89	1	0.99	1

## Sheet: Supplementary Table 3
Supplementary Table 3. Summary of DEGs list under each comparison
Comparison	Regulation	Total numbers	Transcriptional factors	Plant hormone signal transduction (107)	Starch and sucrose metabolism (43)	MAPK signalling pathway (80)	Phenylpropanoid biosynthesis (65)	Ascorbate and aldarate metabolism (20)	Carotenoid biosynthesis pathway (20)
LBF vs Control_35 DAP	Up	825	32	5	4	3	0	3	0
	Down	367	24	3	2	3	0	0	0
	Total	1192	56	8	6	6	0	3	0
LBF vs Control_65 DAP	Up	521	86	0	2	1	1	1	1
	Down	2133	13	10	7	11	12	3	3
	Total	2654	99	10	9	12	13	4	4
65 DAP vs 35 DAP_Control	Up	3818	150	12	6	15	8	1	6
	Down	4023	105	18	11	15	13	6	7
	Total	7841	255	30	17	30	21	7	13
65 DAP vs 35 DAP_LBF	Up	4140	216	24	12	13	3	2	6
	Down	6194	102	17	18	17	24	8	8
	Total	10334	318	41	30	30	27	10	14

## Sheet: Supplementary Table 4
Supplementary Table 4. DEGs list under LBF vs Control_35DAP
GeneSymbol	baseMean	log2FoldChange	lfcSE	stat	pvalue	padj	Chr	Start	End	Strand	Entrezgene_id	Description	GO_CC	GO_MF	KO
LOC107842318	27.2614	1.03456	0.325097	3.18229	0.00146113	0.0190791	NC_029985.1	30401197	30408961	+	107842318	(R, S)-reticuline 7-O-methyltransferase-like	-	GO:0008168:methyltransferase activity;	-
LOC107877726	25.1868	1.03048	0.361182	2.85307	0.00432995	0.0417271	NC_029983.1	21130903	21132887	+	107877726	(S)-N-methylcoclaurine 3'-hydroxylase isozyme 1-like	-	-	-
LOC107867477	17.3521	-0.981101	0.34585	-2.83678	0.00455707	0.043116	NC_029980.1	26073765	26091666	+	107867477	10 kDa chaperonin-like$	-	-	K04078
LOC107875568	210.57	0.941267	0.300739	3.12984	0.00174899	0.021802	NC_029982.1	6940205	6947511	+	107875568	125 kDa kinesin-related protein-like	-	-	K10398
LOC107843682	9.10748	1.23145	0.360911	3.41206	0.000644748	0.0104606	NC_029986.1	195592310	195602103	+	107843682	125 kDa kinesin-related protein-like	-	-	K10398
LOC107861257	173.316	-1.0443	0.190204	-5.49044	4.00933e-08	3.89232e-06	NC_029978.1	141316911	141318155	-	107861257	15.4 kDa class V heat shock protein	-	-	K13993
LOC107861648	229.09	0.971775	0.278667	3.48723	0.000488053	0.00853042	NC_029979.1	1086591	1087855	+	107861648	17.4 kDa class III heat shock protein	-	-	K13993
LOC107843925	283.181	0.841867	0.2478	3.39737	0.000680363	0.0108998	NC_029986.1	202979969	202986484	-	107843925	1-acyl-sn-glycerol-3-phosphate acyltransferase 2-like	-	-	K13523
LOC107850880	7948.36	-1.29254	0.361752	-3.57299	0.000352922	0.00674252	NC_029988.1	28357416	28359043	-	107850880	1-aminocyclopropane-1-carboxylate oxidase 1	-	GO:0009815:1-aminocyclopropane-1-carboxylate oxidase activity;GO:0016706:oxidoreductase activity, acting on paired donors, with incorporation or reduction of molecular oxygen, 2-oxoglutarate as one donor, and incorporation of one atom each of oxygen into both donors;	K05933
LOC107861644	1400.41	0.866192	0.161595	5.36025	8.31082e-08	7.20661e-06	NC_029979.1	1016322	1026925	-	107861644	1-phosphatidylinositol-3-phosphate 5-kinase FAB1B-like, transcript variant X4	-	-	K00921
LOC107840596	1440.04	0.789658	0.174904	4.5148	6.33774e-06	0.000276124	NC_029984.1	151954919	151956284	-	107840596	24-methylenesterol C-methyltransferase 2	-	-	K08242
LOC107839997	670.024	-0.753548	0.150359	-5.01166	5.39637e-07	3.50529e-05	NC_029977.1	174851511	174852854	-	107839997	2-hydroxyisoflavanone dehydratase-like	-	-	-
LOC107856519	99.6741	0.840765	0.244136	3.44384	0.000573513	0.00961038	NW_015961668.1	377366	378972	+	107856519	2-hydroxyisoflavanone dehydratase-like	-	-	-
LOC107864087	22.6886	0.944126	0.337365	2.79853	0.00513352	0.0467857	NC_029979.1	234165383	234166748	+	107864087	2-hydroxyisoflavanone dehydratase-like	-	-	-
LOC107856529	25.4657	1.05377	0.351391	2.99884	0.00271007	0.0301996	NW_015961668.1	35055	36382	-	107856529	2-hydroxyisoflavanone dehydratase-like	-	-	-
LOC107858878	516.796	-0.725934	0.222391	-3.26423	0.00109764	0.0156276	NC_029978.1	109820265	109823661	-	107858878	2-oxoglutarate-dependent dioxygenase DAO-like	-	-	-
LOC107867459	33.3415	-1.18523	0.334468	-3.54361	0.000394689	0.00733645	NC_029977.1	9807716	9809069	-	107867459	36.4 kDa proline-rich protein	-	-	-
LOC107845580	461.763	1.09353	0.174321	6.2731	3.53933e-10	5.96444e-08	NC_029986.1	32554986	32557351	+	107845580	3-ketoacyl-CoA synthase 1	-	-	K15397
LOC107839042	937.023	0.640998	0.172312	3.71998	0.000199239	0.00429832	NC_029984.1	96567128	96571232	+	107839042	3-ketoacyl-CoA synthase 10	-	-	K15397
LOC107864515	8253.95	-0.647937	0.224513	-2.88596	0.00390219	0.0389205	NC_029979.1	251993837	251998789	-	107864515	3-ketoacyl-CoA thiolase 2, peroxisomal	-	-	K07513
LOC107877503	7.30036	-1.01118	0.334796	-3.02029	0.00252533	0.0287277	NC_029983.1	1797995	1801667	-	107877503	60S ribosomal protein L10-like	-	-	K02866
LOC107875679	436.82	0.884566	0.258056	3.4278	0.000608493	0.0100365	NC_029982.1	9811884	9818969	-	107875679	7-dehydrocholesterol reductase-like	-	-	K00213
LOC107867483	8.3617	-1.50493	0.361021	-4.16855	3.06538e-05	0.000993773	NC_029980.1	26635442	26637264	-	107867483	7-deoxyloganetin glucosyltransferase-like	-	-	-
LOC107850546	270.195	1.02731	0.199898	5.13917	2.75961e-07	1.96394e-05	NC_029988.1	227064108	227069224	-	107850546	8-hydroxygeraniol dehydrogenase-like	-	-	K00083
LOC107851651	51.7412	1.65055	0.294727	5.60027	2.14024e-08	2.40447e-06	NC_029988.1	41281195	41283282	-	107851651	AAA-ATPase At5g57480	-	-	K08900
LOC107840060	562.743	0.891532	0.200083	4.45581	8.35758e-06	0.000352935	NC_029984.1	140514301	140521866	-	107840060	ABC transporter G family member 11-like	-	-	-
LOC107848057	108.725	0.778405	0.237958	3.27118	0.00107098	0.0153662	NC_029987.1	39896354	39900765	-	107848057	ABC transporter G family member 15-like	-	-	-
LOC107854458	390.257	0.97574	0.177815	5.48739	4.07917e-08	3.91754e-06	NW_015961174.1	70111	79177	+	107854458	ABC transporter G family member 32-like	-	-	-
LOC107854459	423.757	0.854921	0.160553	5.32486	1.01033e-07	8.39417e-06	NW_015961174.1	131785	141519	+	107854459	ABC transporter G family member 32-like$	-	-	-
LOC107840822	112.047	-0.683677	0.188555	-3.62588	0.000287984	0.0057177	NC_029985.1	1516553	1520303	-	107840822	ABC transporter I family member 1$	-	-	-
LOC107838991	338.622	-0.608365	0.147819	-4.1156	3.8618e-05	0.0012018	NC_029984.1	80286766	80389940	+	107838991	aberrant root formation protein 4, transcript variant X4	-	-	-
LOC107842304	21.5127	1.33501	0.320171	4.16967	3.05037e-05	0.000990705	NC_029985.1	26932322	26933826	+	107842304	acetyl-CoA-benzylalcohol acetyltransferase-like	-	-	K13065
LOC107863437	2150.83	0.86467	0.16655	5.19165	2.08434e-07	1.57765e-05	NC_029979.1	83161854	83169315	-	107863437	acid beta-fructofuranosidase AIV-18	-	GO:0004575:sucrose alpha-glucosidase activity;	K01193
LOC107859803	593.145	0.980111	0.350939	2.79283	0.00522497	0.0473365	NC_029978.1	145593908	145595309	+	107859803	acidic 27 kDa endochitinase	GO:0005615:extracellular space;	GO:0004568:chitinase activity;	-
LOC107864650	910.804	0.702931	0.21307	3.29906	0.000970082	0.0142505	NC_029979.1	259613686	259625963	+	107864650	acylamino-acid-releasing enzyme-like, transcript variant X7	-	-	K01303
LOC107843433	1269.39	-0.674652	0.235622	-2.86328	0.00419276	0.0410119	NC_029986.1	168513192	168520165	+	107843433	acyl-coenzyme A oxidase 4, peroxisomal-like$	-	-	K00232
LOC107862655	22.5451	-0.967816	0.349884	-2.76611	0.00567299	0.0497222	NC_029979.1	24107160	24109312	-	107862655	adenine/guanine permease AZG2	-	-	K06901
LOC107848526	48.8603	1.02727	0.296899	3.45999	0.000540201	0.00920764	NC_029987.1	215052630	215057585	-	107848526	adenylyl-sulfate kinase 3-like	-	-	K00860
LOC107850951	71.3555	-0.751239	0.225708	-3.32836	0.000873585	0.0131811	NC_029988.1	33317896	33336572	-	107850951	agamous-like MADS-box protein AGL27	-	-	-
LOC107850793	7.86267	-1.05383	0.348302	-3.02564	0.00248111	0.0283376	NC_029988.1	33509565	33576312	-	107850793	agamous-like MADS-box protein AGL27$	-	-	-
LOC107875625	72.9594	0.947849	0.316448	2.99527	0.002742	0.0304793	NC_029982.1	8700662	8702779	+	107875625	agmatine coumaroyltransferase-2-like$	-	-	-
LOC107873027	2070.81	-1.79214	0.160277	-11.1815	5.02435e-29	1.49583e-25	NC_029982.1	53345197	53347964	-	107873027	alcohol dehydrogenase 1	GO:0005737:cytoplasm;	GO:0000166:nucleotide binding;GO:0008270:zinc ion binding;GO:0004022:alcohol dehydrogenase (NAD) activity;	K18857
LOC107859400	16342.2	-0.716581	0.196468	-3.64732	0.000264988	0.00538507	NC_029978.1	136857016	136863412	+	107859400	allantoinase$	-	-	K01466
LOC107853628	491.072	-0.592343	0.198101	-2.99011	0.00278881	0.0307806	NW_015960939.1	158656	179245	+	107853628	alpha, alpha-trehalose-phosphate synthase [UDP-forming] 1-like	-	-	K16055
LOC107867801	91.9157	0.821715	0.220831	3.72101	0.000198424	0.00429362	NC_029980.1	67197578	67207436	+	107867801	amino acid permease 3-like$	GO:0016021:integral component of membrane;	-	-
LOC107872158	31.7279	0.967195	0.312036	3.09963	0.00193766	0.0235138	NC_029981.1	208518630	208520266	+	107872158	ankyrin repeat-containing protein At3g12360-like	-	-	-
LOC107871305	48.1083	1.2875	0.330201	3.89914	9.65342e-05	0.00243902	NC_029981.1	208508013	208522956	-	107871305	ankyrin repeat-containing protein At3g12360-like$	-	-	-
LOC107875566	58.9298	1.27753	0.264418	4.8315	1.35509e-06	7.44801e-05	NC_029982.1	6890470	6893072	+	107875566	ankyrin repeat-containing protein At5g02620	-	-	-
LOC107868491	872.673	0.612419	0.114529	5.3473	8.92765e-08	7.52239e-06	NC_029980.1	215591537	215595944	+	107868491	ankyrin-2-like, transcript variant X5	-	-	-
LOC107839438	125.727	1.09984	0.302418	3.63683	0.000276018	0.00556491	NC_029984.1	127270889	127273845	-	107839438	annexin D3-like$	-	-	-
LOC107839439	310.796	0.764908	0.238175	3.21154	0.00132024	0.017772	NC_029984.1	127291776	127294254	+	107839439	annexin D4-like	-	-	-
LOC107873645	32.7174	1.13323	0.361065	3.13859	0.00169761	0.0213402	NC_029977.1	47738316	47745421	+	107873645	anther-specific proline-rich protein APG-like$	-	-	-
LOC107861697	130.064	1.57887	0.319693	4.93871	7.8641e-07	4.87765e-05	NC_029979.1	1938578	1940433	-	107861697	anthocyanidin 3-O-glucosyltransferase	-	-	-
LOC107845634	1296.37	0.989982	0.214293	4.61975	3.84206e-06	0.000179193	NC_029986.1	9649089	9650734	+	107845634	anthocyanin 5-aromatic acyltransferase-like	-	-	-
LOC107845761	255.251	1.30422	0.273096	4.77568	1.79099e-06	9.42466e-05	NC_029986.1	13600493	13602055	-	107845761	anthocyanin 5-aromatic acyltransferase-like	-	-	-
LOC107840581	90.9715	1.17696	0.23209	5.07112	3.95487e-07	2.68615e-05	NC_029984.1	151762462	151764406	+	107840581	aquaporin PIP2-7	GO:0016021:integral component of membrane;	GO:0005215:transporter activity;	K09872
LOC107845781	656.598	1.09369	0.249198	4.38884	1.13955e-05	0.000447331	NC_029986.1	117152116	117154347	+	107845781	aquaporin PIP2-7-like	GO:0016021:integral component of membrane;	GO:0005215:transporter activity;	K09872
LOC107844013	549.883	-0.922026	0.155302	-5.93699	2.90296e-09	3.92846e-07	NC_029986.1	204488090	204497007	-	107844013	aquaporin SIP1-2-like$	-	-	K09875
LOC107848554	19.5241	1.36043	0.335874	4.05042	5.11267e-05	0.00149716	NC_029987.1	35860951	35862901	-	107848554	aquaporin TIP1-3-like	-	-	K09873
LOC107876112	60.0907	1.16783	0.351083	3.32635	0.000879899	0.0132303	NC_029982.1	25111143	25114048	+	107876112	aquaporin TIP2-1	-	-	K09873
LOC107845188	164.698	1.10322	0.333667	3.30634	0.000945224	0.0139888	NC_029986.1	204080678	204081198	-	107845188	arabinogalactan peptide 21-like	-	-	-
LOC107850301	342.915	-0.980321	0.353069	-2.77657	0.00549351	0.0487484	NC_029988.1	8103600	8104671	+	107850301	ARGOS-like protein	-	-	-
LOC107866822	127.83	0.744856	0.213999	3.48065	0.00050019	0.0086826	NC_029977.1	7681708	7699787	+	107866822	armadillo repeat-containing kinesin-like protein 2$	-	-	K10396
LOC107879191	86.0897	1.06476	0.341321	3.11954	0.00181132	0.0224381	NC_029977.1	148125353	148126489	-	107879191	arp2/3 complex-activating protein rickA-like	-	-	-
LOC107875686	24.3348	1.04146	0.303562	3.43079	0.000601824	0.00998545	NC_029982.1	10028042	10029996	+	107875686	aspartic proteinase nepenthesin-2	-	-	-
LOC107839303	4782.08	0.609279	0.189797	3.21017	0.00132657	0.0178053	NC_029984.1	124377386	124379280	+	107839303	aspartyl protease family protein 2	-	-	-
LOC107848436	6.13882	1.25153	0.347636	3.60012	0.000318076	0.00619607	NC_029987.1	215738352	215740125	+	107848436	aspartyl protease family protein 2	-	-	-
LOC107839045	994.732	-0.945968	0.328209	-2.88222	0.00394886	0.0392973	NC_029984.1	98328317	98332641	+	107839045	aspartyl protease family protein At5g10770-like	-	-	-
LOC107872112	64.2449	0.940358	0.331873	2.83349	0.00460435	0.0434712	NC_029977.1	41512569	41515084	+	107872112	aspartyl protease family protein At5g10770-like	-	-	-
LOC107876005	17.76	1.95875	0.36223	5.40748	6.39176e-08	5.79573e-06	NC_029982.1	19724247	19726379	-	107876005	aspartyl protease family protein At5g10770-like	-	-	-
LOC107867362	45.0163	-1.58716	0.306075	-5.18552	2.15418e-07	1.61681e-05	NC_029980.1	16558134	16559961	+	107867362	AT-hook motif nuclear-localized protein 17	-	-	-
LOC107866759	116.429	-0.935627	0.240737	-3.88651	0.000101698	0.00254073	NC_029980.1	472276	475071	-	107866759	AT-hook motif nuclear-localized protein 27-like$	-	-	-
LOC107865786	21.929	1.08941	0.342426	3.18144	0.00146544	0.0190935	NC_029979.1	531311	533584	+	107865786	ATP synthase subunit epsilon, mitochondrial-like	-	-	K02135
LOC107877570	38.9369	0.841343	0.287068	2.93082	0.00338073	0.0351923	NC_029983.1	7264799	7278208	-	107877570	AUGMIN subunit 8$	-	-	-
LOC107860030	1025.61	1.01017	0.243774	4.1439	3.41445e-05	0.00108334	NC_029978.1	150175311	150183313	+	107860030	auxilin-like protein 1	-	-	-
LOC107870674	32.29	1.32149	0.345842	3.82107	0.000132873	0.00311893	NC_029981.1	72940629	72945035	-	107870674	auxin efflux carrier component 3-like	-	-	K13947
LOC107875585	62.5064	0.964606	0.245714	3.92572	8.64714e-05	0.00222743	NC_029982.1	7658097	7663513	-	107875585	auxin response factor 18-like	-	-	-
LOC107847819	408.65	0.906703	0.251851	3.60016	0.000318021	0.00619607	NC_029987.1	3097641	3106354	+	107847819	auxin response factor 4	GO:0005634:nucleus;	GO:0003677:DNA binding;GO:0046983:protein dimerization activity;	-
LOC107866931	403.512	-0.760264	0.267239	-2.84489	0.00444272	0.0423933	NC_029980.1	3949721	3953336	-	107866931	auxin response factor 5	GO:0005634:nucleus;	GO:0003677:DNA binding;GO:0046983:protein dimerization activity;	K14486
LOC107839300	256.06	0.747054	0.207034	3.60836	0.000308135	0.00604858	NC_029984.1	124280289	124285203	-	107839300	auxin response factor 9-like$	-	-	K14486
LOC107861318	631.301	0.950279	0.24217	3.92402	8.70831e-05	0.00223822	NC_029978.1	147991718	147992514	-	107861318	auxin-induced protein 15A-like	-	-	K14488
LOC107840510	32.4839	0.97583	0.346067	2.81977	0.00480575	0.0448512	NC_029984.1	150291757	150292356	-	107840510	auxin-induced protein 15A-like	-	-	K14488
LOC107840504	9.26695	1.0967	0.361559	3.03325	0.00241938	0.0278284	NC_029984.1	150296170	150296771	-	107840504	auxin-induced protein 15A-like	-	-	K14488
LOC107840505	73.7789	0.671297	0.234633	2.86105	0.00422242	0.0411036	NC_029984.1	150300759	150301837	-	107840505	auxin-responsive protein SAUR21-like	-	-	K14488
LOC107852624	99.7972	1.03718	0.347566	2.98412	0.00284397	0.0312319	NC_029977.1	8897766	8899104	-	107852624	auxin-responsive protein SAUR36	-	-	K14488
LOC107857615	273.02	0.781079	0.227704	3.43024	0.000603048	0.00998545	NC_029978.1	22648240	22653903	-	107857615	B3 domain-containing protein Os01g0905400-like$	-	-	-
LOC107862652	77.7305	2.11564	0.303843	6.96295	3.33209e-12	8.62624e-10	NC_029979.1	23252606	23256571	+	107862652	B3 domain-containing protein Os02g0598200-like	-	-	-
LOC107848568	135.606	-0.98644	0.272994	-3.61342	0.000302187	0.0059646	NC_029977.1	274727790	274756200	+	107848568	B3 domain-containing protein REM17-like$	-	-	-
LOC107863335	1252.67	0.634561	0.156259	4.06097	4.887e-05	0.00144996	NC_029979.1	64418409	64420243	-	107863335	BAG family molecular chaperone regulator 1	-	-	-
LOC107865989	256.549	1.19905	0.269727	4.44544	8.77116e-06	0.000365219	NC_029977.1	6158557	6161563	+	107865989	BAG family molecular chaperone regulator 1-like	-	-	-
LOC107873360	344.113	0.640907	0.204509	3.13387	0.00172514	0.0216254	NC_029982.1	158133462	158136293	-	107873360	BAG family molecular chaperone regulator 3-like	-	-	-
LOC107863241	3103.17	0.818047	0.169356	4.83033	1.36306e-06	7.46882e-05	NC_029979.1	53397434	53400251	+	107863241	BAHD acyltransferase DCR	-	-	K19747
LOC107860390	41.5708	-2.86276	0.337664	-8.47813	2.28839e-17	1.45991e-14	NC_029978.1	157327000	157327849	+	107860390	basic leucine zipper 43	-	-	-
LOC107846270	4669.29	-0.706156	0.125373	-5.63244	1.7768e-08	2.03455e-06	NC_029977.1	231138491	231144450	-	107846270	BEL1-like homeodomain protein 1	-	-	-
LOC107869407	7.27693	1.47456	0.361751	4.07617	4.57839e-05	0.00138382	NC_029980.1	4717626	4720677	+	107869407	BEL1-like homeodomain protein 11$	-	GO:0003677:DNA binding;	-
LOC107847797	299.701	0.696885	0.204874	3.40153	0.0006701	0.0107741	NC_029987.1	198447967	198455042	+	107847797	beta-1, 3-galactosyltransferase GALT1, transcript variant X7	-	-	K14413
LOC107867441	160.813	-0.68033	0.158497	-4.29238	1.76764e-05	0.000636601	NC_029977.1	9764287	9767869	+	107867441	beta-1, 6-galactosyltransferase GALT31A-like$	-	-	-
LOC107869091	580.16	0.677486	0.143682	4.71519	2.41481e-06	0.000121852	NC_029977.1	16453565	16457232	+	107869091	beta-amylase 3, chloroplastic	-	-	K01177
LOC107876441	32.4905	-1.02111	0.350269	-2.91521	0.00355448	0.036407	NC_029983.1	44741098	44753757	+	107876441	beta-amyrin 28-oxidase-like	-	-	K07437
LOC107841776	249.912	1.49543	0.245844	6.08286	1.18055e-09	1.72854e-07	NC_029985.1	13290074	13304047	+	107841776	beta-amyrin synthase-like	-	-	K15813
LOC107850376	604.639	-0.858539	0.169284	-5.07158	3.94524e-07	2.68615e-05	NC_029988.1	209917664	209940973	+	107850376	beta-D-glucosyl crocetin beta-1, 6-glucosyltransferase-like, transcript variant X6	-	GO:0016758:transferase activity, transferring hexosyl groups;	-
LOC107870058	961.22	0.705008	0.179214	3.93389	8.35822e-05	0.00217326	NC_029981.1	1815013	1827768	+	107870058	beta-glucosidase BoGH3B-like	-	-	K05349
LOC107843893	65.2927	0.841425	0.258344	3.25699	0.00112599	0.0158125	NC_029986.1	202413121	202417817	+	107843893	beta-glucuronosyltransferase GlcAT14A	-	-	K00771
LOC107872969	6.32124	-1.038	0.325022	-3.19364	0.00140489	0.0185207	NC_029982.1	46330720	46335234	-	107872969	bidirectional sugar transporter SWEET1-like	-	-	K15382
LOC107839800	501.889	-0.646548	0.155362	-4.16155	3.1609e-05	0.00101735	NC_029977.1	173126997	173131212	+	107839800	bifunctional endo-1, 4-beta-xylanase XylA	-	-	-
LOC107854330	30.2828	1.15418	0.360234	3.20398	0.00135544	0.0180644	NC_029977.1	45807159	45807916	+	107854330	BON1-associated protein 2-like	-	-	-
LOC107875261	1748.94	0.598604	0.129502	4.62234	3.79435e-06	0.000177896	NC_029977.1	62790848	62794628	+	107875261	boron transporter 1-like$	-	-	-
LOC107873059	27.015	1.11396	0.352356	3.16145	0.00156984	0.0200731	NC_029977.1	45211655	45215086	+	107873059	BRASSINOSTEROID INSENSITIVE 1-associated receptor kinase 1	-	-	-
LOC107840966	52.846	0.994091	0.328891	3.02255	0.00250652	0.0285548	NC_029977.1	185074670	185097721	+	107840966	BRCT domain-containing protein At4g02110$	-	-	K10728
LOC107860358	413.505	0.983914	0.348005	2.8273	0.00469425	0.0441452	NC_029978.1	156745007	156747963	+	107860358	BTB/POZ domain-containing protein At5g66560	-	-	-
LOC107870573	173.491	1.31804	0.214002	6.15898	7.32145e-10	1.1178e-07	NC_029981.1	40260743	40262736	-	107870573	BURP domain-containing protein BNM2A-like	-	-	-
LOC107839695	100.086	-0.965383	0.335254	-2.87956	0.00398234	0.0394949	NC_029984.1	133479788	133481228	+	107839695	bZIP transcription factor 53-like	-	GO:0003700:sequence-specific DNA binding transcription factor activity;GO:0043565:sequence-specific DNA binding;	-
LOC107843382	2.96019	0.901263	0.317661	2.83718	0.00455136	NA	NC_029986.1	162583020	162609591	-	107843382	caffeic acid 3-O-methyltransferase-like	-	-	-
LOC107875390	133.108	1.02475	0.186331	5.49962	3.80606e-08	3.72473e-06	NC_029982.1	3339182	3341985	+	107875390	calcium uniporter protein 6, mitochondrial-like	-	-	-
LOC107878289	921.878	1.24603	0.219968	5.66458	1.47387e-08	1.74356e-06	NC_029983.1	191419127	191419937	-	107878289	calcium-binding protein PBP1-like	-	-	-
LOC107845478	814.307	1.49218	0.200681	7.43555	1.04134e-13	3.64734e-11	NC_029986.1	540557	541165	-	107845478	calcium-binding protein PBP1-like	-	-	-
LOC107854540	297.16	1.2272	0.292159	4.20045	2.66386e-05	0.000882829	NW_015961180.1	2531787	2539646	-	107854540	calcium-dependent protein kinase 26-like$	-	-	K13412
LOC107858641	6575.9	0.636084	0.18095	3.51525	0.000439334	0.00794315	NC_029978.1	82844353	82850242	-	107858641	calcium-transporting ATPase 2, plasma membrane-type-like	-	-	K01537
LOC107860194	5.15925	0.909742	0.314833	2.8896	0.00385727	NA	NC_029978.1	153558499	153563639	+	107860194	calcium-transporting ATPase 2, plasma membrane-type-like	-	-	K01537
LOC107874014	1997.68	0.765206	0.240888	3.17661	0.0014901	0.0193302	NC_029977.1	50338131	50362711	+	107874014	callose synthase 3-like$	-	-	K11000
LOC107850906	85.6126	0.700153	0.224948	3.11251	0.00185506	0.0228216	NC_029988.1	198153595	198172896	+	107850906	callose synthase 5	-	-	K11000
LOC107844051	11769.6	-0.631676	0.202	-3.12711	0.00176535	0.0219599	NC_029986.1	205195907	205198927	-	107844051	calmodulin	-	-	K02183
107844051	239.38	0.718116	0.225707	3.18163	0.0014645	0.0190935	NC_029985.1	218055613	218056489	+	107842961	calmodulin	-	-	K02183
LOC107844731	1463.23	1.09562	0.246311	4.44811	8.66296e-06	0.000362584	NC_029986.1	205001211	205001846	-	107844731	calmodulin-binding protein 25-like	-	-	-
LOC107862425	1353.62	1.46355	0.162512	9.00583	2.14049e-19	2.0124e-16	NC_029979.1	16738458	16742112	-	107862425	calmodulin-binding protein 60 A-like	-	-	-
LOC107847814	480.291	-0.80299	0.128998	-6.22485	4.82024e-10	7.82763e-08	NC_029987.1	152518561	152563335	-	107847814	carbonic anhydrase 2$	-	GO:0008270:zinc ion binding;GO:0004089:carbonate dehydratase activity;	K01673
LOC107863982	103.023	0.872829	0.275263	3.17089	0.00151972	0.0195581	NC_029979.1	228694660	228696629	+	107863982	CASP-like protein 1E2	-	-	-
LOC107870244	196.216	-1.02774	0.354393	-2.9	0.00373158	0.0377662	NC_029981.1	8761974	8765696	+	107870244	CASP-like protein 4C2	-	-	-
LOC107859787	823.61	0.601336	0.145897	4.12164	3.76189e-05	0.00117686	NC_029978.1	145251460	145256055	-	107859787	catalase isozyme 1	GO:0005777:peroxisome;GO:0016021:integral component of membrane;	GO:0046872:metal ion binding;GO:0004096:catalase activity;GO:0015171:amino acid transmembrane transporter activity;GO:0020037:heme binding;	K03781
LOC107839540	861.713	0.688381	0.157784	4.36281	1.28401e-05	0.000490093	NC_029984.1	130697385	130702849	-	107839540	cation/calcium exchanger 5	-	-	K13754
LOC107859073	40.6806	-1.06877	0.341392	-3.13063	0.00174433	0.0217895	NC_029978.1	124793167	124798255	-	107859073	cationic amino acid transporter 1-like$	-	-	K03294
LOC107871235	536.388	0.587605	0.15014	3.91371	9.08884e-05	0.00231934	NC_029981.1	205011322	205017469	-	107871235	CBL-interacting serine/threonine-protein kinase 1-like	-	-	K07198
LOC107876016	89.736	-0.994095	0.32131	-3.09388	0.0019756	0.0238286	NC_029982.1	20077764	20079631	+	107876016	CBL-interacting serine/threonine-protein kinase 25-like	-	-	K07198
LOC107854442	129.257	-0.743087	0.238026	-3.12187	0.00179707	0.0223079	NW_015961171.1	7	1281	+	107854442	CBL-interacting serine/threonine-protein kinase 3-like	-	-	K07198
LOC107864653	55.8832	-1.00968	0.315	-3.20532	0.00134912	0.0180394	NC_029979.1	259657148	259658806	-	107864653	CBL-interacting serine/threonine-protein kinase 4	-	-	-
LOC107840355	1081.64	-0.910296	0.100143	-9.08995	9.90832e-20	1.04113e-16	NC_029984.1	147380658	147385707	-	107840355	CCG-binding protein 1-like	-	-	-
LOC107860320	52.9555	0.85054	0.294579	2.8873	0.00388561	0.0388192	NC_029978.1	156127483	156133142	-	107860320	CDPK-related kinase 5-like	-	-	K00924
LOC107858670	79.2491	0.885553	0.220444	4.01713	5.89124e-05	0.00168107	NC_029978.1	87015704	87021368	-	107858670	CDPK-related protein kinase-like$	-	-	K00924
LOC107866755	27.8976	1.2674	0.361083	3.51001	0.000448098	0.00805068	NC_029980.1	430445	432582	+	107866755	cell division control protein 2 homolog D	-	-	K07760
LOC107843810	21.3996	1.39012	0.348343	3.99066	6.58886e-05	0.00182476	NC_029986.1	200720088	200722112	-	107843810	cell division control protein 45 homolog	-	-	K06628
LOC107851071	1858.87	-1.07947	0.361746	-2.98404	0.00284467	0.0312319	NC_029988.1	2964593	2965757	-	107851071	cell wall / vacuolar inhibitor of fructosidase 1-like	-	GO:0030599:pectinesterase activity;GO:0004857:enzyme inhibitor activity;	-
LOC107851125	8224.56	-0.793736	0.248218	-3.19774	0.00138507	0.0183344	NC_029988.1	2953838	2955530	-	107851125	cell wall / vacuolar inhibitor of fructosidase 1-like	-	GO:0030599:pectinesterase activity;GO:0004857:enzyme inhibitor activity;	-
LOC107867632	6543.07	0.637292	0.16337	3.90092	9.58275e-05	0.0024246	NC_029980.1	42141604	42148523	-	107867632	cellulose synthase A catalytic subunit 2 [UDP-forming]-like	GO:0016021:integral component of membrane;	GO:0016760:cellulose synthase (UDP-forming) activity;GO:0008270:zinc ion binding;	K10999
LOC107850544	840.053	0.952224	0.250366	3.80333	0.000142765	0.00331502	NC_029988.1	189188253	189196046	+	107850544	cellulose synthase A catalytic subunit 2 [UDP-forming]-like	-	-	K10999
LOC107863909	119.406	0.789579	0.242784	3.25218	0.00114522	0.0159696	NC_029979.1	219686160	219697448	+	107863909	cellulose synthase A catalytic subunit 4 [UDP-forming]	GO:0016021:integral component of membrane;	GO:0016760:cellulose synthase (UDP-forming) activity;GO:0008270:zinc ion binding;	K10999
LOC107862931	2097.03	1.27779	0.319977	3.99338	6.51387e-05	0.00181067	NC_029979.1	34001294	34006594	+	107862931	cellulose synthase-like protein D3	-	-	K00770
LOC107864075	4.47527	1.28963	0.345056	3.73745	0.000185898	NA	NC_029979.1	233682911	233687780	+	107864075	cellulose synthase-like protein D5	-	-	K00770
LOC107868456	292.994	-0.669772	0.185422	-3.61216	0.000303659	0.00598044	NC_029980.1	215058951	215067726	-	107868456	cellulose synthase-like protein G2	-	-	-
LOC107848076	180.473	-0.696177	0.161219	-4.3182	1.57308e-05	0.000580575	NC_029987.1	219170864	219180591	+	107848076	ceramide kinase$	-	-	K04715
LOC107871256	159.925	1.99749	0.361501	5.52555	3.28449e-08	3.33358e-06	NC_029981.1	206017606	206019996	-	107871256	chalcone synthase 2	-	GO:0016210:naringenin-chalcone synthase activity;	K00660
LOC107862048	848.771	0.912251	0.248536	3.6705	0.000242073	0.00504568	NC_029979.1	7554907	7556790	-	107862048	chaperone protein dnaJ 8, chloroplastic	-	-	-
LOC107876009	1251.26	-0.931779	0.197993	-4.70612	2.52478e-06	0.000125509	NC_029982.1	20002315	20004466	+	107876009	chaperone protein dnaJ 8, chloroplastic-like	-	-	-
LOC107838929	296.05	1.09955	0.268481	4.09545	4.21344e-05	0.00129321	NC_029977.1	167036654	167038366	+	107838929	chitinase 2-like	-	-	-
LOC107864800	985.003	-1.31935	0.357612	-3.68933	0.000224847	0.00471967	NC_029979.1	11663598	11664074	+	107864800	chitin-binding lectin 1-like	-	-	-
LOC107855771	3535.68	0.954592	0.197206	4.84058	1.2946e-06	7.18182e-05	NW_015961483.1	281161	282518	-	107855771	chlorophyll a-b binding protein 21, chloroplastic-like	-	-	K08912
LOC107867983	157.16	0.951091	0.324597	2.93007	0.00338889	0.0352567	NC_029977.1	12395244	12396866	-	107867983	chlorophyll a-b binding protein P4, chloroplastic	-	-	K08910
LOC107855640	241.504	-0.751436	0.264282	-2.84331	0.00446482	0.042536	NW_015961433.1	39144	45841	+	107855640	choline monooxygenase, chloroplastic$	-	-	K00499
LOC107878667	743.751	0.664915	0.198829	3.34416	0.000825323	0.0126547	NC_029983.1	216028893	216036541	+	107878667	choline transporter-like protein 2$	-	-	K15377
LOC107876017	2409.23	0.675123	0.212675	3.17443	0.00150129	0.0194472	NC_029982.1	20099304	20102182	-	107876017	cinnamoyl-CoA reductase 2	-	-	K09753
LOC107863976	16.2696	1.41558	0.361401	3.91692	8.96884e-05	0.00229857	NC_029979.1	228182083	228186457	+	107863976	classical arabinogalactan protein 26-like$	-	-	-
LOC107867436	2198.54	0.884325	0.121078	7.30374	2.7987e-13	9.08968e-11	NC_029980.1	22299245	22300048	-	107867436	classical arabinogalactan protein 5	-	-	-
LOC107840202	1181.45	0.618608	0.16885	3.66366	0.000248636	0.00513641	NC_029984.1	143786863	143789703	+	107840202	classical arabinogalactan protein 9	-	-	-
LOC107870555	41.5448	0.9622	0.284552	3.38145	0.000721032	0.0113679	NC_029981.1	36193039	36195710	-	107870555	classical arabinogalactan protein 9-like	-	-	-
LOC107878180	23.8128	1.69516	0.334485	5.06796	4.02099e-07	2.72072e-05	NC_029983.1	172669046	172672352	-	107878180	clathrin coat assembly protein AP180-like	-	-	-
LOC107875297	79.4386	-0.675221	0.237448	-2.84365	0.00445993	0.0425122	NC_029977.1	62991287	62997972	+	107875297	coiled-coil domain-containing protein 96-like	-	-	-
LOC107860833	19.6534	0.946837	0.321941	2.94102	0.0032713	0.0343818	NC_029978.1	5768743	5769522	-	107860833	copper transport protein CCH	-	-	-
LOC107877295	8.14219	1.4335	0.361994	3.96002	7.49438e-05	0.00200963	NC_029983.1	194486936	194488658	-	107877295	coumaroyl-CoA:anthocyanidin 3-O-glucoside-6''-O-coumaroyltransferase 1-like	-	-	-
LOC107851825	94.498	1.04175	0.330245	3.15447	0.00160792	0.020472	NC_029988.1	4352959	4355697	+	107851825	crocetin glucosyltransferase, chloroplastic	-	GO:0016758:transferase activity, transferring hexosyl groups;	-
LOC107869743	125.957	0.636712	0.210004	3.0319	0.00243016	0.0278805	NC_029977.1	19722054	19734873	+	107869743	CSC1-like protein At1g32090	-	-	-
LOC107847999	436.931	-0.73603	0.144245	-5.10262	3.34982e-07	2.3193e-05	NC_029987.1	216413198	216423044	+	107847999	CTL-like protein DDB_G0274487	-	-	-
LOC107868098	233.45	1.03458	0.187216	5.52615	3.27343e-08	3.33358e-06	NC_029980.1	176638269	176641770	-	107868098	cyclic dof factor 1-like	-	-	-
LOC107856225	390.554	-1.28957	0.233546	-5.52169	3.35754e-08	3.38846e-06	NW_015961595.1	15253	18930	-	107856225	cyclin-dependent kinase inhibitor 4	-	-	-
LOC107878264	130.068	1.10968	0.287436	3.86062	0.000113099	0.00276373	NC_029983.1	188480914	188482561	+	107878264	cyclin-U1-1	-	-	-
LOC107852370	252.826	1.66624	0.216559	7.69417	1.42411e-14	6.20461e-12	NW_015960480.1	49500	51556	-	107852370	cyclin-U4-1-like	-	-	-
LOC107858964	1542.72	-0.851207	0.225789	-3.76992	0.000163301	0.00370653	NC_029978.1	118889313	118891360	+	107858964	cysteine-rich and transmembrane domain-containing protein A-like	-	-	-
LOC107860666	216.864	-0.695952	0.141214	-4.92833	8.29337e-07	5.06335e-05	NC_029978.1	161828476	161832931	+	107860666	cysteine-rich receptor-like protein kinase 42	-	-	-
LOC107864485	1006.03	0.888446	0.166054	5.35035	8.77846e-08	7.51349e-06	NC_029979.1	250368489	250371502	-	107864485	cytochrome b561 and DOMON domain-containing protein At3g25290-like	-	-	-
LOC107863386	139.404	0.628035	0.226059	2.77819	0.00546626	0.0486205	NC_029979.1	73638917	73646837	+	107863386	cytochrome P450 704C1-like	-	-	-
LOC107872354	390.631	0.729078	0.19323	3.77312	0.00016122	0.00367332	NC_029977.1	44257989	44260894	+	107872354	cytochrome P450 704C1-like$	-	GO:0020037:heme binding;GO:0016705:oxidoreductase activity, acting on paired donors, with incorporation or reduction of molecular oxygen;GO:0004497:monooxygenase activity;GO:0005506:iron ion binding;GO:0009055:electron carrier activity;	-
LOC107867625	280.57	1.09357	0.221756	4.93139	8.16481e-07	5.02924e-05	NC_029980.1	40702092	40704235	-	107867625	cytochrome P450 71A1-like	-	-	-
LOC107863880	2135.91	-1.01694	0.195484	-5.20218	1.9696e-07	1.50999e-05	NC_029979.1	216637105	216640035	+	107863880	cytochrome P450 82C4-like	-	-	K17961
LOC107863881	5668.56	-0.624335	0.191631	-3.25801	0.00112195	0.0158052	NC_029979.1	216822034	216825762	+	107863881	cytochrome P450 82C4-like	-	-	K17961
LOC107864386	157.001	1.27285	0.30585	4.1617	3.15888e-05	0.00101735	NC_029979.1	247515426	247516163	-	107864386	cytochrome P450 83B1-like	-	-	-
LOC107865299	514.466	0.971481	0.339401	2.86234	0.00420525	0.0410259	NC_029977.1	4240677	4243957	+	107865299	cytochrome P450 86A22	-	-	K15398
LOC107863865	321.561	-1.26223	0.178175	-7.08419	1.39862e-12	3.96564e-10	NC_029979.1	214153619	214155543	-	107863865	cytochrome P450 94A2-like	-	-	K13407
LOC107844023	49.8761	0.939107	0.289674	3.24195	0.00118716	0.0163755	NC_029986.1	204743078	204747691	+	107844023	cytochrome P450 98A2-like	-	-	K09754
LOC107845549	319.635	-0.96134	0.157187	-6.11589	9.6019e-10	1.42932e-07	NC_029986.1	5586820	5592405	+	107845549	cytochrome P450 CYP72A219-like	-	GO:0020037:heme binding;GO:0016705:oxidoreductase activity, acting on paired donors, with incorporation or reduction of molecular oxygen;GO:0004497:monooxygenase activity;GO:0005506:iron ion binding;GO:0009055:electron carrier activity;	-
LOC107878453	35.216	-1.20827	0.336905	-3.58639	0.000335292	0.00645834	NC_029983.1	207202602	207207658	+	107878453	cytochrome P450 CYP72A219-like$	-	-	-
LOC107843084	46.3322	1.21074	0.338682	3.57486	0.00035041	0.00671607	NC_029985.1	232866368	232871106	-	107843084	cytokinin riboside 5'-monophosphate phosphoribohydrolase LOG3	-	-	K06966
LOC107848400	87.3205	-1.03314	0.360896	-2.8627	0.00420044	0.0410131	NC_029987.1	207266632	207267837	-	107848400	cytosolic sulfotransferase 9-like	-	-	-
LOC107878634	125.131	-0.716559	0.211571	-3.38684	0.000707023	0.0112163	NC_029983.1	215459057	215464387	-	107878634	D-amino-acid transaminase, chloroplastic-like$	-	-	K18482
LOC107838795	20628.8	-0.74445	0.220624	-3.3743	0.000740045	0.0115757	NC_029984.1	2166880	2168631	+	107838795	defensin J1-2	-	-	-
LOC107872646	240.443	-1.18257	0.360859	-3.2771	0.00104878	0.0151327	NC_029981.1	202841678	202842326	+	107872646	dehydrin HIRD11-like	-	-	-
LOC107863276	136.924	-0.597852	0.206632	-2.89331	0.00381201	0.0383281	NC_029979.1	55518430	55534265	+	107863276	dehydrodolichyl diphosphate synthase 6-like$	-	-	K11778
LOC107873263	627.646	1.00498	0.262103	3.83429	0.000125926	0.00300324	NC_029982.1	115211333	115224349	+	107873263	delta-1-pyrroline-5-carboxylate synthase-like	-	-	K12657
LOC107867016	44.0808	0.811711	0.29303	2.77006	0.00560452	0.0493676	NC_029980.1	5774645	5778631	-	107867016	deoxyuridine 5'-triphosphate nucleotidohydrolase-like	-	-	K01520
LOC107839262	1726.68	-1.3568	0.348636	-3.89174	9.95265e-05	0.00249697	NC_029984.1	123538599	123547100	-	107839262	desiccation protectant protein Lea14 homolog	-	-	-
LOC107867040	212.552	0.657598	0.162369	4.05004	5.12099e-05	0.00149716	NC_029980.1	6116905	6123698	+	107867040	deSI-like protein At4g17486	-	-	-
LOC107840394	2.96737	0.950487	0.3227	2.94542	0.00322518	NA	NC_029984.1	148142524	148147423	-	107840394	deSI-like protein At4g17486	-	-	-
LOC107852135	42.7775	-1.78918	0.347421	-5.14988	2.60648e-07	1.885e-05	NW_015960406.1	4351	5231	-	107852135	diacylglycerol kinase A-like	-	-	-
LOC107860031	52.6782	1.95104	0.360432	5.41306	6.19557e-08	5.6465e-06	NC_029978.1	150183386	150185400	-	107860031	dihydroflavonol-4-reductase	-	-	K13082
LOC107863158	99.9715	0.618409	0.200739	3.08067	0.00206538	0.0246782	NC_029977.1	297802893	297808529	+	107863158	disease resistance protein At4g27190-like	-	-	K13459
LOC107843968	801.755	0.599056	0.198507	3.01781	0.00254609	0.0288767	NC_029986.1	203840901	203859609	-	107843968	disease resistance protein RPS2-like$	-	-	K13459
LOC107878280	74.5469	1.10326	0.24534	4.49685	6.89687e-06	0.000296865	NC_029983.1	190589143	190594714	-	107878280	disease resistance RPP13-like protein 4	-	-	-
LOC107878279	78.1185	0.951502	0.280789	3.38867	0.000702315	0.0111515	NC_029983.1	190550097	190567920	-	107878279	disease resistance RPP13-like protein 4, transcript variant X4	-	-	-
LOC107871227	49.2213	-1.11553	0.357561	-3.11982	0.0018096	0.0224322	NC_029981.1	204825964	204833106	-	107871227	DNA (cytosine-5)-methyltransferase DRM2-like	-	-	-
LOC107861132	9.61957	1.07962	0.362225	2.98052	0.00287758	0.0314772	NC_029978.1	126082298	126085179	+	107861132	DNA ligase 1	-	-	-
LOC107860285	242.863	0.990654	0.22844	4.33661	1.44699e-05	0.000539616	NC_029978.1	155462186	155478968	-	107860285	DNA polymerase alpha catalytic subunit$	-	-	K02320
LOC107859131	224.934	0.846095	0.233996	3.61586	0.000299358	0.0059153	NC_029978.1	127663435	127670050	+	107859131	DNA replication licensing factor MCM3 homolog 2$	-	-	K02541
LOC107840463	262.95	1.10486	0.258245	4.27833	1.88297e-05	0.000671368	NC_029984.1	149669630	149675527	-	107840463	DNA replication licensing factor MCM4	-	-	K02212
LOC107877669	291.088	0.901747	0.225004	4.00769	6.13166e-05	0.00172217	NC_029983.1	11572078	11578080	+	107877669	DNA replication licensing factor MCM5	-	-	K02209
LOC107853571	230.678	0.905114	0.233341	3.87894	0.000104913	0.00260649	NW_015960903.1	33696	40978	+	107853571	DNA replication licensing factor MCM7$	-	-	K02210
LOC107869928	130.595	0.840187	0.270162	3.10994	0.00187125	0.0229261	NC_029977.1	22074537	22095371	+	107869928	DNA-directed RNA polymerases IV and V subunit 2-like	-	-	K16252
LOC107861646	2115.83	-0.70708	0.147426	-4.79616	1.61737e-06	8.70214e-05	NC_029979.1	1050226	1053089	-	107861646	dnaJ homolog subfamily B member 6, transcript variant X7	-	-	-
LOC107859363	41.4448	1.25444	0.28028	4.47567	7.61719e-06	0.000323966	NC_029978.1	135942555	135944076	+	107859363	dof zinc finger protein DOF1.4	-	-	-
LOC107861753	58.8793	0.934857	0.283852	3.29347	0.0009896	0.0144304	NC_029979.1	2789618	2791057	+	107861753	dof zinc finger protein DOF3.1	-	-	-
LOC107856024	314.164	0.782871	0.281553	2.78054	0.00542682	0.0483247	NW_015961519.1	334906	337305	-	107856024	dynamin-related protein 4C-like	-	-	K14754
LOC107862448	21.8322	1.00307	0.361771	2.77267	0.00555989	0.049116	NC_029979.1	17260582	17263846	-	107862448	E2F transcription factor-like E2FE	-	-	K09391
LOC107850670	90.0639	0.890541	0.266713	3.33894	0.000840981	0.0128097	NC_029988.1	228351323	228361946	+	107850670	E3 ubiquitin-protein ligase COP1-like	-	-	K10143
LOC107847779	201.326	1.03988	0.311444	3.33888	0.000841168	0.0128097	NC_029987.1	56228553	56233272	+	107847779	E3 ubiquitin-protein ligase ORTHRUS 2-like	-	-	K10638
LOC107864670	97.1543	0.994669	0.280091	3.55123	0.000383434	0.00720219	NC_029977.1	2833064	2833896	+	107864670	E3 ubiquitin-protein ligase RHA1B-like	-	-	K16281
LOC107845722	608.181	0.646109	0.129823	4.97683	6.46342e-07	4.08258e-05	NC_029986.1	10496723	10499109	+	107845722	E3 ubiquitin-protein ligase RMA1H1-like	-	-	K10666
LOC107855664	270.019	0.764683	0.250969	3.04692	0.00231202	0.026818	NW_015961440.1	254682	255656	-	107855664	E3 ubiquitin-protein ligase RMA1H1-like	-	-	K10666
LOC107874750	256.457	-1.01393	0.299815	-3.38185	0.000719994	0.0113679	NC_029982.1	19269838	19271138	-	107874750	E3 ubiquitin-protein ligase RNF144B-like	-	-	K11975
LOC107868099	1245.89	0.785597	0.175987	4.46395	8.0461e-06	0.000340587	NC_029980.1	176714463	176715413	-	107868099	E3 ubiquitin-protein ligase RNF181-like	-	-	-
LOC107858702	682.944	0.817191	0.145954	5.59898	2.15616e-08	2.40722e-06	NC_029978.1	92096394	92099564	-	107858702	E3 ubiquitin-protein ligase RNF185-like	-	-	K10666
LOC107859395	520.009	-0.702645	0.17304	-4.06061	4.89456e-05	0.00144996	NC_029978.1	136775134	136781192	+	107859395	E3 ubiquitin-protein ligase RNF8-like	-	-	-
LOC107842371	112.535	0.761536	0.196972	3.86622	0.000110535	0.0027122	NC_029985.1	42243597	42245938	+	107842371	early nodulin-like protein 2	-	-	-
LOC107857302	9.29265	1.13338	0.335418	3.37899	0.000727515	0.0114398	NC_029977.1	272089092	272090122	-	107857302	early nodulin-like protein 3	-	-	-
LOC107843847	158.86	-0.883622	0.281187	-3.14247	0.00167527	0.0211337	NC_029986.1	201341826	201346174	+	107843847	EGF domain-specific O-linked N-acetylglucosamine transferase	-	-	-
LOC107840779	2339.81	-1.74585	0.224067	-7.79162	6.6156e-15	3.10985e-12	NC_029985.1	777283	781185	+	107840779	EIN3-binding F-box protein 1-like	-	-	K14515
LOC107855207	895.617	-1.17101	0.343779	-3.40628	0.000658551	0.0106266	NW_015961358.1	40072	44439	-	107855207	EIN3-binding F-box protein 1-like	-	-	K14515
LOC107860374	3423.43	-0.875156	0.163584	-5.34989	8.80098e-08	7.51349e-06	NC_029978.1	156932361	156936112	-	107860374	EIN3-binding F-box protein 1-like	-	-	K14515
LOC107839948	25.1918	0.986003	0.309531	3.18547	0.00144518	0.0189078	NC_029984.1	138540461	138541720	+	107839948	elongation of fatty acids protein 3-like	-	-	-
LOC107841698	243.075	-1.08296	0.361846	-2.99288	0.0027636	0.0306242	NC_029977.1	198434779	198438949	+	107841698	endo-1, 3%3B1, 4-beta-D-glucanase-like$	-	-	-
LOC107878176	265.144	1.04027	0.312269	3.33133	0.000864308	0.0130729	NC_029983.1	172445887	172450188	+	107878176	endoglucanase 11-like	-	GO:0004553:hydrolase activity, hydrolyzing O-glycosyl compounds;	-
LOC107850354	909.923	0.644724	0.132026	4.8833	1.04324e-06	6.03086e-05	NC_029988.1	220158256	220168547	-	107850354	endoribonuclease Dicer homolog 2-like	-	-	K11592
LOC107873202	2856.23	-0.594755	0.137213	-4.33453	1.46075e-05	0.00054361	NC_029982.1	90632845	90633794	-	107873202	enoyl-CoA delta isomerase 2, peroxisomal-like	-	-	-
LOC107861364	147.184	0.697158	0.247644	2.81516	0.00487527	0.0452635	NC_029978.1	152568216	152569464	-	107861364	EPIDERMAL PATTERNING FACTOR-like protein 2	-	-	-
LOC107873245	3558.51	-1.24304	0.339239	-3.66419	0.000248119	0.00513575	NC_029982.1	104982664	104987664	-	107873245	ethylene receptor 2-like$	GO:0005789:endoplasmic reticulum membrane;	GO:0000156:phosphorelay response regulator activity;GO:0005524:ATP binding;GO:0000155:phosphorelay sensor kinase activity;	K14509
LOC107857214	97.822	0.966392	0.313922	3.07845	0.00208082	0.0248129	NC_029977.1	228198904	228200020	+	107857214	ethylene-responsive transcription factor 13-like	-	-	-
LOC107857216	9.34408	1.18488	0.35951	3.29582	0.000981349	0.014357	NC_029977.1	228230496	228231341	-	107857216	ethylene-responsive transcription factor 13-like	-	-	-
LOC107872603	206.737	-1.24144	0.305372	-4.06534	4.79618e-05	0.00143508	NC_029981.1	187792823	187793937	-	107872603	ethylene-responsive transcription factor 1-like	-	-	K09286
LOC107857213	25.911	1.14514	0.355762	3.21884	0.0012871	0.017431	NC_029977.1	228185808	228186735	-	107857213	ethylene-responsive transcription factor 1-like	-	-	-
LOC107878344	1684.46	1.46321	0.224278	6.52407	6.84264e-11	1.3143e-08	NC_029983.1	198157969	198158964	+	107878344	ethylene-responsive transcription factor 4-like	-	-	-
LOC107871072	653.961	-1.28889	0.243927	-5.28393	1.26441e-07	1.022e-05	NC_029981.1	187945621	187946783	+	107871072	ethylene-responsive transcription factor 5-like	-	-	K09286
LOC107851226	1814.74	0.65932	0.175191	3.76342	0.000167603	0.00379455	NC_029988.1	196538439	196539663	+	107851226	ethylene-responsive transcription factor 5-like	-	-	K09286
LOC107851756	100.031	-1.03635	0.274045	-3.78166	0.000155785	0.00356767	NC_029988.1	176632201	176634881	-	107851756	ethylene-responsive transcription factor ABR1-like	-	-	K09286
LOC107867171	206.174	-1.16441	0.313864	-3.70992	0.000207324	0.00442994	NC_029980.1	9220066	9221087	+	107867171	ethylene-responsive transcription factor ERF010-like	-	-	K09286
LOC107855318	368.415	-0.959578	0.224361	-4.27694	1.89482e-05	0.000674246	NW_015961387.1	396252	397875	+	107855318	ethylene-responsive transcription factor ERF061-like	-	-	-
LOC107864060	1908.42	-1.2751	0.361624	-3.52604	0.000421826	0.0076732	NC_029979.1	233309780	233311108	+	107864060	ethylene-responsive transcription factor ERF071-like	-	-	K09286
LOC107860267	299.218	-0.966333	0.140354	-6.88497	5.77999e-12	1.37664e-09	NC_029978.1	154786625	154788397	+	107860267	ethylene-responsive transcription factor RAP2-10	-	-	K09286
LOC107861650	2472.93	-0.869853	0.143459	-6.06343	1.33246e-09	1.90414e-07	NC_029979.1	1131877	1134771	-	107861650	ethylene-responsive transcription factor RAP2-12-like$	-	-	K09286
LOC107879350	2514.52	-0.777548	0.199611	-3.89531	9.80749e-05	0.00246748	NC_029977.1	150373204	150378164	-	107879350	ethylene-responsive transcription factor RAP2-3	-	-	K09286
LOC107854233	484.869	-0.728167	0.230631	-3.15729	0.00159244	0.0203039	NW_015961127.1	232392	237624	-	107854233	eukaryotic peptide chain release factor subunit 1-3-like	-	-	K03265
LOC107850796	324.379	0.609271	0.185274	3.28849	0.00100728	0.0146379	NC_029988.1	8333693	8358623	+	107850796	exocyst complex component EXO70A1-like	-	-	K07195
LOC107870311	377.406	0.626134	0.18618	3.36306	0.000770831	0.0119734	NC_029981.1	13402461	13413106	+	107870311	exocyst complex component EXO70A1-like	-	-	K07195
LOC107848103	274.307	1.2038	0.356691	3.37493	0.000738353	0.0115593	NC_029987.1	197808765	197811908	+	107848103	expansin-A1-like	GO:0005576:extracellular region;GO:0016020:membrane;	-	-
LOC107878329	13.6365	1.21478	0.351714	3.45388	0.000552593	0.00940091	NC_029983.1	196431721	196438912	-	107878329	expansin-B3-like	-	-	-
LOC107867678	441.221	-0.598675	0.195539	-3.06167	0.00220107	0.025884	NC_029980.1	48649841	48651245	+	107867678	extensin-1-like	-	-	-
LOC107865670	1307.61	0.847645	0.127936	6.62554	3.45988e-11	6.8671e-09	NC_029979.1	248666730	248671782	+	107865670	extensin-2-like	-	-	-
LOC107850688	1153.66	1.00071	0.319776	3.12942	0.00175155	0.0218186	NC_029988.1	3664170	3667325	-	107850688	extensin-2-like	-	-	-
LOC107848328	63.0154	-1.07493	0.32312	-3.32672	0.00087876	0.0132243	NC_029987.1	199592542	199594639	-	107848328	extracellular ribonuclease LE	GO:0005615:extracellular space;GO:0005618:cell wall;	GO:0003723:RNA binding;GO:0033897:ribonuclease T2 activity;	K01166
LOC107848029	1370.47	-0.862151	0.201946	-4.26921	1.96166e-05	0.000691897	NC_029987.1	24773970	24778230	-	107848029	extradiol ring-cleavage dioxygenase-like	-	GO:0008198:ferrous iron binding;GO:0016702:oxidoreductase activity, acting on single donors with incorporation of molecular oxygen, incorporation of two atoms of oxygen;GO:0008270:zinc ion binding;	K15777
LOC107845046	290.253	1.03792	0.30259	3.43011	0.000603348	0.00998545	NC_029986.1	3366564	3370268	+	107845046	fasciclin-like arabinogalactan protein 1	-	-	-
LOC107873295	4265.06	1.04718	0.189198	5.53485	3.11499e-08	3.23506e-06	NC_029977.1	45700037	45701795	-	107873295	fasciclin-like arabinogalactan protein 10	-	-	-
LOC107845746	2442.12	0.68522	0.198603	3.45019	0.000560184	0.009469	NC_029977.1	230114759	230119458	+	107845746	fasciclin-like arabinogalactan protein 17	-	-	-
LOC107878395	220.669	1.70359	0.246901	6.89989	5.20422e-12	1.25626e-09	NC_029983.1	203198327	203199443	-	107878395	fasciclin-like arabinogalactan protein 9	-	-	-
LOC107879692	9.76091	1.01835	0.360699	2.82326	0.00475386	0.0445765	NC_029984.1	100748282	100750230	-	107879692	F-box only protein 13-like	-	-	-
LOC107844006	3.13822	1.08274	0.334095	3.24082	0.00119186	NA	NC_029986.1	204423783	204426362	-	107844006	F-box protein At2g26850-like	-	-	-
LOC107878121	259.337	0.638163	0.186693	3.41824	0.000630275	0.010306	NC_029983.1	165750006	165755094	+	107878121	F-box protein At3g07870-like, transcript variant X8	-	-	-
LOC107878579	50.9405	-1.25067	0.294959	-4.24016	2.23357e-05	0.000765803	NC_029983.1	213143277	213144837	-	107878579	F-box protein At5g07610-like	-	-	-
LOC107862015	205.172	0.841089	0.25942	3.2422	0.00118612	0.0163737	NC_029979.1	7088909	7090816	+	107862015	F-box protein At5g07610-like	-	-	-
LOC107851469	92.1009	0.860827	0.208256	4.1335	3.57278e-05	0.00112849	NC_029988.1	2984501	2986492	-	107851469	F-box protein At5g49610-like	-	-	-
LOC107854862	1611	-1.75558	0.161892	-10.8442	2.12552e-27	4.74603e-24	NW_015961277.1	11400	12978	+	107854862	F-box/kelch-repeat protein At1g15670-like	-	-	-
LOC107861857	1197.27	-0.758238	0.153853	-4.92832	8.29388e-07	5.06335e-05	NC_029979.1	4505580	4506851	+	107861857	F-box/kelch-repeat protein At1g80440-like	-	-	-
LOC107861859	2906.2	-0.664436	0.165329	-4.01887	5.84767e-05	0.00167131	NC_029979.1	4511559	4512992	+	107861859	F-box/kelch-repeat protein At1g80440-like	-	-	-
LOC107867235	102.697	-0.606521	0.195131	-3.10828	0.0018818	0.0230395	NC_029980.1	11376391	11377887	-	107867235	F-box/kelch-repeat protein At5g43190	-	-	-
LOC107873770	963.204	0.731997	0.240101	3.0487	0.00229832	0.0266976	NC_029982.1	1432513	1437620	-	107873770	F-box/LRR-repeat protein 17-like	-	-	-
LOC107839912	3162.12	0.643221	0.200257	3.21197	0.00131827	0.0177589	NC_029984.1	138032054	138032738	-	107839912	ferredoxin, chloroplastic	GO:0009507:chloroplast;	GO:0046872:metal ion binding;GO:0009055:electron carrier activity;GO:0051537:2 iron, 2 sulfur cluster binding;	K02639
LOC107851664	34.962	-2.31665	0.320605	-7.22587	4.97915e-13	1.53349e-10	NC_029988.1	207202640	207204868	-	107851664	ferredoxin, root R-B2-like	-	-	K02639
LOC107866373	43.7019	-0.836416	0.26006	-3.21624	0.00129881	0.0175364	NC_029979.1	221391902	221395406	-	107866373	ferredoxin, root R-B2-like$	-	-	-
LOC107838934	1204.18	0.600094	0.12227	4.90794	9.20368e-07	5.49851e-05	NC_029984.1	56871329	56878727	-	107838934	ferrochelatase-2, chloroplastic-like	-	-	K01772
LOC107866386	22.266	1.17177	0.325175	3.60351	0.000313952	0.00613083	NC_029977.1	6845887	6848434	-	107866386	ferruginol synthase-like	-	-	-
LOC107840257	196.667	0.98189	0.317036	3.09709	0.00195428	0.0236193	NC_029984.1	145070618	145076031	+	107840257	filament-like plant protein 7, transcript variant X4	-	-	K10352
LOC107848667	84.5368	2.96528	0.355723	8.33591	7.69013e-17	4.29277e-14	NC_029987.1	5031398	5034415	+	107848667	flavonoid 3', 5'-hydroxylase 2	-	GO:0020037:heme binding;GO:0016705:oxidoreductase activity, acting on paired donors, with incorporation or reduction of molecular oxygen;GO:0004497:monooxygenase activity;GO:0005506:iron ion binding;GO:0009055:electron carrier activity;	K13083
LOC107867152	43.8485	-1.06639	0.360721	-2.95629	0.00311367	0.0331858	NC_029977.1	8492616	8496913	-	107867152	flavonoid 3'-monooxygenase-like	-	-	-
LOC107867094	113.825	0.786737	0.228978	3.43586	0.000590674	0.00986213	NC_029977.1	8469385	8472446	-	107867094	flavonoid 3'-monooxygenase-like	-	-	-
LOC107873473	571.503	0.918073	0.189581	4.84263	1.2813e-06	7.15246e-05	NC_029977.1	46447590	46448932	-	107873473	flavonol sulfotransferase-like	-	-	-
LOC107878805	13.6102	1.35286	0.360258	3.75525	0.000173166	0.00388114	NC_029983.1	219365941	219367625	+	107878805	flocculation protein FLO11-like	-	-	-
LOC107842931	26.8803	0.869412	0.310899	2.79644	0.00516683	0.0469695	NC_029985.1	213773470	213776841	+	107842931	floral homeotic protein APETALA 2-like$	-	-	K09284
LOC107877542	29.0443	1.32877	0.361906	3.67158	0.000241053	0.00503029	NC_029983.1	5417559	5418534	+	107877542	flower-specific defensin-like	-	-	-
LOC107839611	168.88	1.20038	0.295621	4.06055	4.8957e-05	0.00144996	NC_029984.1	132140159	132143712	+	107839611	formin-like protein 11	-	-	-
LOC107863649	32.6989	1.51107	0.320094	4.72071	2.35021e-06	0.000119606	NC_029979.1	142664791	142670072	-	107863649	formin-like protein 2	-	-	-
LOC107845980	165.288	0.622927	0.186738	3.33583	0.00085045	0.012907	NC_029986.1	143020494	143023505	+	107845980	fructose-1, 6-bisphosphatase, chloroplastic-like	-	-	K03841
LOC107843762	4.96855	1.23591	0.3495	3.53622	0.000405898	NA	NC_029986.1	199367762	199370541	-	107843762	G2/mitotic-specific cyclin S13-7-like	-	-	K05868
LOC107840110	225.924	0.611681	0.169396	3.61094	0.000305084	0.00600189	NC_029984.1	141588391	141593636	-	107840110	gamma-glutamyl peptidase 5-like	-	-	-
LOC107870093	1138.5	1.12822	0.316146	3.56866	0.000358812	0.00682584	NC_029981.1	2505993	2511327	-	107870093	GATA transcription factor 8-like	-	-	-
LOC107839995	579.879	-0.755431	0.120586	-6.26464	3.73691e-10	6.23854e-08	NC_029984.1	139416645	139421581	+	107839995	G-box-binding factor 4-like$	-	-	K14432
LOC107859308	111.295	-1.31254	0.194733	-6.74022	1.58143e-11	3.4035e-09	NC_029978.1	133432830	133441063	-	107859308	GDSL esterase/lipase At1g28580-like	-	-	-
LOC107839267	31.1419	0.982257	0.327784	2.99666	0.00272955	0.0303978	NC_029984.1	123614122	123617647	-	107839267	GDSL esterase/lipase At4g01130-like	-	-	-
LOC107843508	40.344	1.14093	0.360312	3.1665	0.00154284	0.0197561	NC_029986.1	178697776	178702210	-	107843508	GDSL esterase/lipase At4g01130-like	-	-	-
LOC107839564	627.345	0.786473	0.114708	6.85631	7.0663e-12	1.66086e-09	NC_029984.1	131246482	131248527	-	107839564	GDSL esterase/lipase At5g03980-like	-	-	-
LOC107859320	155.162	0.94319	0.244445	3.8585	0.000114086	0.00277814	NC_029978.1	133985439	133988924	-	107859320	GDSL esterase/lipase At5g45950	-	-	-
LOC107866860	86.1646	0.823009	0.215084	3.82646	0.000129999	0.00306356	NC_029980.1	1987170	1991624	-	107866860	GDSL esterase/lipase EXL3-like	-	-	-
LOC107864337	22.5183	0.968405	0.313349	3.0905	0.00199821	0.0240526	NC_029977.1	2145661	2153243	-	107864337	GDT1-like protein 1, chloroplastic	-	-	-
LOC107867775	2712.22	-0.844505	0.119147	-7.08792	1.36145e-12	3.92252e-10	NC_029977.1	11611327	11614076	-	107867775	GEM-like protein 5	-	-	-
LOC107862250	795.914	0.83392	0.11049	7.54747	4.43802e-14	1.7617e-11	NC_029979.1	11943500	11945302	-	107862250	geranylgeranyl diphosphate reductase, chloroplastic	-	-	K10960
LOC107851357	119.975	-0.591395	0.191568	-3.08713	0.00202098	0.0242776	NC_029988.1	207428198	207429142	+	107851357	germin-like protein subfamily 3 member 2	-	-	-
LOC107861129	9.17573	-1.694	0.361536	-4.68557	2.79181e-06	0.000135149	NC_029978.1	125694214	125696643	+	107861129	gibberellin 2-beta-dioxygenase 1	-	-	K04125
LOC107852040	68.2131	-1.50091	0.32957	-4.55415	5.25976e-06	0.000234888	NW_015960370.1	474783	476734	-	107852040	gibberellin 2-beta-dioxygenase 1-like	-	GO:0005506:iron ion binding;GO:0016706:oxidoreductase activity, acting on paired donors, with incorporation or reduction of molecular oxygen, 2-oxoglutarate as one donor, and incorporation of one atom each of oxygen into both donors;	K04125
LOC107873705	220.92	-1.32594	0.173505	-7.6421	2.13708e-14	9.0892e-12	NC_029982.1	217968848	217972837	+	107873705	gibberellin receptor GID1B-like	-	-	K14493
LOC107859596	230.071	1.03256	0.17072	6.04827	1.46405e-09	2.07558e-07	NC_029978.1	141975134	141979184	+	107859596	glucan endo-1, 3-beta-glucosidase 1	-	-	-
LOC107840934	353.857	0.755144	0.147662	5.11402	3.15374e-07	2.21793e-05	NC_029985.1	6445906	6452172	+	107840934	glucan endo-1, 3-beta-glucosidase 13	-	-	-
LOC107857054	113.866	1.23771	0.258703	4.78427	1.71612e-06	9.17818e-05	NW_015961877.1	7	1002	+	107857054	glucan endo-1, 3-beta-glucosidase 13-like	-	-	-
LOC107861128	5.42297	1.22143	0.347502	3.51488	0.000439959	NA	NC_029978.1	125543546	125546146	+	107861128	glucan endo-1, 3-beta-glucosidase 14-like	-	-	-
LOC107878179	452.028	1.28564	0.208364	6.17015	6.82234e-10	1.07847e-07	NC_029983.1	172645793	172646660	+	107878179	glucan endo-1, 3-beta-glucosidase 3	-	-	-
LOC107870561	113.58	0.657695	0.2141	3.07191	0.00212695	0.0251948	NC_029981.1	37159066	37165118	-	107870561	glucan endo-1, 3-beta-glucosidase 3-like	-	-	-
LOC107844014	146.25	-2.5308	0.285903	-8.85194	8.60095e-19	7.68194e-16	NC_029986.1	204511635	204516114	+	107844014	glucan endo-1, 3-beta-glucosidase 8-like$	-	-	-
LOC107843857	30.7086	1.2291	0.352116	3.4906	0.000481934	0.00848156	NC_029986.1	201461783	201464133	+	107843857	glucan endo-1, 3-beta-glucosidase, acidic-like	-	-	-
LOC107879143	19.1748	-1.31205	0.36097	-3.63478	0.000278221	0.00559669	NC_029977.1	146902216	146904040	+	107879143	glucan endo-1, 3-beta-glucosidase, basic	GO:0005773:vacuole;	GO:0042973:glucan endo-1,3-beta-D-glucosidase activity;	-
LOC107843635	99.624	1.25165	0.224489	5.57553	2.46781e-08	2.67166e-06	NC_029986.1	192254373	192264285	-	107843635	glucomannan 4-beta-mannosyltransferase 9	-	-	K13680
LOC107843621	99.9584	0.769944	0.252277	3.05198	0.00227336	0.0265072	NC_029986.1	191459781	191461200	+	107843621	glucuronoxylan 4-O-methyltransferase 3-like	-	-	K18801
LOC107855024	170.44	1.19247	0.321134	3.71331	0.00020457	0.0043921	NW_015961318.1	2224504	2227724	+	107855024	glutamate formimidoyltransferase-like	-	-	-
LOC107854073	158.491	0.964244	0.204745	4.70949	2.48338e-06	0.000124608	NW_015961066.1	22658	33569	-	107854073	glutamine--fructose-6-phosphate aminotransferase [isomerizing] 2	-	-	K00820
LOC107840125	145.963	0.762533	0.22949	3.32272	0.000891431	0.01337	NC_029984.1	141947299	141950538	+	107840125	glutamyl-tRNA reductase 1, chloroplastic-like	-	-	K02492
LOC107842854	291.588	-0.717358	0.215863	-3.32321	0.000889879	0.0133579	NC_029985.1	200167689	200169801	+	107842854	glutathione S-transferase U8-like	-	-	K00799
LOC107866774	4980.53	0.588943	0.201197	2.9272	0.00342032	0.0354187	NC_029980.1	628545	631478	+	107866774	glyceraldehyde-3-phosphate dehydrogenase B, chloroplastic	-	-	K05298
LOC107871044	202.002	0.834967	0.228581	3.65282	0.000259372	0.00530717	NC_029977.1	31464797	31483199	+	107871044	glycerol-3-phosphate acyltransferase, chloroplastic	-	-	K00630
LOC107860821	1011.65	0.778106	0.112329	6.92705	4.29717e-12	1.05151e-09	NC_029978.1	163950092	163952784	-	107860821	glycerophosphodiester phosphodiesterase GDPD1, chloroplastic-like	-	-	K18696
LOC107858615	5473.54	-0.922929	0.187983	-4.90964	9.12418e-07	5.4693e-05	NC_029978.1	76767092	76774098	+	107858615	glycine-rich domain-containing protein 2-like	-	-	-
LOC107870153	9586.2	-0.690665	0.212347	-3.25253	0.00114381	0.0159624	NC_029977.1	23539019	23542049	+	107870153	glycine-rich protein A3	-	-	-
LOC107843692	190.867	-0.798297	0.273182	-2.92221	0.00347552	0.0358035	NC_029977.1	222753157	222757240	-	107843692	glycine-rich protein A3$	-	-	-
LOC107878863	641.253	1.09575	0.212079	5.16669	2.3827e-07	1.76426e-05	NC_029983.1	220397306	220400139	+	107878863	GPI-anchored protein LORELEI	-	-	-
LOC107856652	98.1479	0.776589	0.272127	2.85377	0.00432032	0.0417156	NW_015961726.1	625477	626149	+	107856652	GTP-binding protein YPTM2-like	-	GO:0005525:GTP binding;	K07874
LOC107878293	621.884	0.620303	0.107438	5.7736	7.75935e-09	9.36523e-07	NC_029983.1	191699486	191702750	+	107878293	G-type lectin S-receptor-like serine/threonine-protein kinase At1g11300	-	-	-
LOC107878461	140.304	0.757872	0.228375	3.31854	0.000904907	0.0134928	NC_029983.1	208103790	208106668	-	107878461	G-type lectin S-receptor-like serine/threonine-protein kinase SD2-5	-	-	K04733
LOC107839479	1039.36	-1.45372	0.205485	-7.07459	1.49893e-12	4.11928e-10	NC_029984.1	128775782	128778558	+	107839479	guanine deaminase-like	-	-	-
LOC107859698	1608.43	-1.67903	0.193054	-8.6972	3.40172e-18	2.76204e-15	NC_029978.1	143476771	143481052	-	107859698	haloacid dehalogenase-like hydrolase domain-containing protein 3$	-	-	-
LOC107838978	627.601	1.31391	0.131482	9.99302	1.63519e-23	2.6554e-20	NC_029984.1	76336924	76340858	-	107838978	heat shock factor protein HSF30, transcript variant X5	-	-	K09419
LOC107863805	476.533	1.21843	0.200711	6.07056	1.27466e-09	1.83623e-07	NC_029979.1	198648498	198650766	-	107863805	heat stress transcription factor A-7a-like	-	-	K09419
LOC107865545	451.929	0.972398	0.154547	6.29193	3.1354e-10	5.33407e-08	NC_029977.1	4813013	4814963	-	107865545	heat stress transcription factor B-2b	-	-	K09419
LOC107844442	172.502	0.977446	0.309489	3.15826	0.00158715	0.0202509	NC_029986.1	157158849	157159823	-	107844442	heavy metal-associated isoprenylated plant protein 3-like	-	-	-
LOC107870120	425.295	0.950169	0.235453	4.0355	5.44856e-05	0.00157234	NC_029981.1	2902535	2916416	+	107870120	heavy metal-associated isoprenylated plant protein 3-like$	-	-	-
LOC107852033	371.278	0.664221	0.22793	2.91415	0.00356663	0.0364478	NW_015960370.1	633788	637932	-	107852033	heme-binding protein 2-like	-	-	-
LOC107852034	62.7218	0.866249	0.239172	3.62187	0.000292486	0.00579876	NW_015960370.1	640286	642416	-	107852034	heme-binding protein 2-like	-	-	-
LOC107877758	43.6659	-2.0494	0.329176	-6.22586	4.7891e-10	7.82763e-08	NC_029983.1	29065762	29068118	-	107877758	hemoglobin-2	-	GO:0005506:iron ion binding;GO:0020037:heme binding;GO:0030234:enzyme regulator activity;GO:0019825:oxygen binding;	-
LOC107860176	366.578	-0.669105	0.118971	-5.6241	1.86483e-08	2.12175e-06	NC_029978.1	153292464	153296731	-	107860176	heptahelical transmembrane protein 4-like$	-	-	K07297
LOC107866897	176.916	0.896033	0.260053	3.44558	0.000569841	0.00955781	NC_029980.1	2869235	2874324	+	107866897	hexokinase-2, chloroplastic	-	GO:0016773:phosphotransferase activity, alcohol group as acceptor;GO:0016301:kinase activity;GO:0005524:ATP binding;	K00844
LOC107870540	444.345	1.22571	0.190699	6.42746	1.29756e-10	2.38951e-08	NC_029981.1	34578821	34587934	+	107870540	histidine kinase 4	-	-	K14489
LOC107864620	251.401	0.847625	0.275546	3.07616	0.00209686	0.0249677	NC_029979.1	257335972	257337401	+	107864620	histone H1.2-like	-	-	K11275
LOC107856188	688.114	0.677011	0.240405	2.81613	0.00486055	0.0451886	NW_015961580.1	743	1662	-	107856188	histone H2A	-	-	K11251
LOC107839597	247.234	0.861958	0.309533	2.7847	0.00535771	0.0479731	NC_029984.1	131760906	131761753	-	107839597	histone H2A.1-like	-	-	K11251
LOC107873750	174.041	1.03014	0.316027	3.25966	0.00111544	0.0157263	NC_029982.1	8464392	8464963	+	107873750	histone H2B.2	GO:0000786:nucleosome;GO:0005634:nucleus;	GO:0003677:DNA binding;GO:0046982:protein heterodimerization activity;	K11252
LOC107854410	307.147	0.7945	0.271847	2.9226	0.00347121	0.0358035	NW_015961156.1	18611	19248	-	107854410	histone H3.2-like	-	-	K11253
LOC107873515	300.91	0.815935	0.253131	3.22337	0.00126693	0.0172362	NC_029982.1	201403918	201404688	-	107873515	histone H4	-	-	K11254
LOC107848239	823.175	0.822884	0.205151	4.01112	6.04321e-05	0.00171895	NC_029987.1	29262626	29263672	-	107848239	histone H4	-	-	K11254
LOC107838933	1038.86	0.842119	0.169213	4.97669	6.46795e-07	4.08258e-05	NC_029977.1	167038941	167039815	-	107838933	histone H4	-	-	K11254
LOC107838892	309.622	0.733413	0.255378	2.87187	0.0040805	0.0401819	NC_029984.1	43057469	43061994	+	107838892	homeobox protein ATH1$	-	-	-
LOC107866241	26.3249	-1.13894	0.336809	-3.38155	0.000720782	0.0113679	NC_029979.1	99390724	99391465	-	107866241	homeobox-leucine zipper protein ATHB-52-like	-	-	-
LOC107852018	132.878	0.981563	0.268629	3.65397	0.000258216	0.00530174	NC_029977.1	803610	804797	+	107852018	homeobox-leucine zipper protein ATHB-7-like	-	-	K09338
LOC107860150	968.736	-0.862423	0.203438	-4.23924	2.24277e-05	0.000767484	NC_029978.1	152663528	152665233	-	107860150	homeobox-leucine zipper protein HAT22	-	-	K09338
LOC107872935	574.727	0.87393	0.269189	3.24652	0.00116824	0.0161519	NC_029982.1	41279729	41282701	-	107872935	homeobox-leucine zipper protein HAT4	-	-	K09338
LOC107839755	588.576	-0.888259	0.206091	-4.31003	1.63235e-05	0.000596292	NC_029984.1	134640323	134641716	-	107839755	hydrophobic protein LTI6A-like	-	-	-
LOC107862499	1743.74	-0.714729	0.152371	-4.69072	2.7224e-06	0.000132147	NC_029979.1	18504196	18508757	+	107862499	hypersensitive-induced response protein 1$	GO:0016020:membrane;	-	-
LOC107843881	35.3859	1.33559	0.305307	4.37459	1.21659e-05	0.000469873	NC_029986.1	202207684	202220907	+	107843881	IAA-amino acid hydrolase ILR1-like 6$	-	-	K14664
LOC107878183	1473.59	0.687075	0.127823	5.37518	7.65044e-08	6.69901e-06	NC_029983.1	173092790	173096214	-	107878183	importin subunit alpha	-	-	-
LOC107870435	72.7778	1.07032	0.324024	3.3032	0.000955883	0.0140999	NC_029981.1	25681602	25690258	+	107870435	inactive leucine-rich repeat receptor-like serine/threonine-protein kinase At1g60630	-	-	-
LOC107858797	110.66	-0.707762	0.179237	-3.94875	7.85619e-05	0.00206679	NC_029978.1	103431758	103435005	-	107858797	inactive LRR receptor-like serine/threonine-protein kinase BIR2$	-	-	-
LOC107867085	75.7758	1.4266	0.289086	4.93485	8.02137e-07	4.95798e-05	NC_029980.1	7159042	7164035	-	107867085	inactive protein kinase SELMODRAFT_444075-like$	-	-	K04730
LOC107854099	124.693	1.83633	0.329133	5.57931	2.41469e-08	2.6301e-06	NW_015961071.1	131320	133383	+	107854099	inactive tetrahydrocannabinolic acid synthase-like	-	-	-
LOC107864586	2411.12	-1.44541	0.19402	-7.44984	9.34566e-14	3.40697e-11	NC_029979.1	255338379	255342373	+	107864586	inorganic phosphate transporter 1-4-like	GO:0016021:integral component of membrane;	GO:0005315:inorganic phosphate transmembrane transporter activity;	K08176
LOC107850725	118.741	-0.594521	0.191778	-3.10004	0.00193491	0.0234965	NC_029977.1	296346560	296348242	+	107850725	inositol-tetrakisphosphate 1-kinase 1-like	-	-	K00913
LOC107867306	727.984	0.75152	0.187496	4.00819	6.1187e-05	0.00172123	NC_029980.1	13975456	13983209	-	107867306	inositol-tetrakisphosphate 1-kinase 3-like$	-	-	K00913
LOC107867035	75.8617	0.724545	0.208062	3.48235	0.000497034	0.00865353	NC_029980.1	6106837	6113338	+	107867035	J domain-containing protein required for chloroplast accumulation response 1	-	-	-
LOC107845604	424.215	-1.22173	0.192912	-6.33309	2.40303e-10	4.20836e-08	NC_029986.1	58918178	58923034	-	107845604	jasmonic acid-amido synthetase JAR1-like	-	-	K14506
LOC107870096	80.8688	0.597452	0.207601	2.87789	0.00400346	0.0396199	NC_029977.1	23047070	23052903	-	107870096	jmjC domain-containing protein 7$	-	-	K19219
LOC107860746	221.699	-2.21148	0.253318	-8.73003	2.54594e-18	2.16563e-15	NC_029978.1	162986375	162989448	+	107860746	kelch repeat-containing protein At3g27220-like$	-	-	-
LOC107855119	20.913	0.916406	0.329346	2.78251	0.00539408	0.0481531	NW_015961339.1	229457	238038	-	107855119	kinesin-4-like$	-	-	K10406
LOC107867373	12.6133	1.1461	0.359431	3.18864	0.00142943	0.0187749	NC_029980.1	17555151	17566446	+	107867373	kinesin-like protein BC2	-	-	K10395
LOC107842989	9.16699	1.00812	0.361515	2.7886	0.00529362	0.0475176	NC_029985.1	220425257	220431548	+	107842989	kinesin-like protein KIF22	-	-	K10403
LOC107864397	12.4384	1.47361	0.360909	4.08306	4.44469e-05	0.00135026	NC_029979.1	248093969	248104077	+	107864397	kinesin-like protein KIN12B	-	-	K10400
LOC107862196	341.951	-1.67955	0.265894	-6.31659	2.67404e-10	4.62128e-08	NC_029979.1	10679219	10686556	+	107862196	kinesin-like protein NACK1	-	-	K11498
LOC107839976	12.1007	1.1058	0.361604	3.05805	0.00222779	0.0261294	NC_029984.1	138998603	139001538	+	107839976	kinetochore protein NDC80 homolog$	-	-	K11547
LOC107871228	43.3741	1.42627	0.303618	4.69757	2.63271e-06	0.000129554	NC_029981.1	204867549	204868749	-	107871228	kirola-like	-	-	-
LOC107867489	659.543	-1.05183	0.361597	-2.90885	0.00362764	0.0369234	NC_029980.1	27430689	27433490	+	107867489	kynurenine formamidase-like	-	-	-
LOC107847964	1456.73	-0.630693	0.213575	-2.95303	0.00314676	0.0334189	NC_029987.1	3599700	3609767	+	107847964	lactoylglutathione lyase, transcript variant X4	-	-	K01759
LOC107860497	217.465	0.904694	0.2828	3.19906	0.00137875	0.0182707	NC_029978.1	159205891	159208679	+	107860497	lamin-like protein	-	-	-
LOC107850626	493.532	0.785196	0.250596	3.13332	0.00172842	0.0216513	NC_029988.1	224979285	224985178	-	107850626	lanC-like protein GCL1	GO:0016021:integral component of membrane;	-	-
LOC107851279	658.357	1.49234	0.251798	5.92672	3.09047e-09	4.04295e-07	NC_029988.1	147010676	147013264	+	107851279	L-ascorbate oxidase	-	-	K00423
LOC107860333	1720.12	1.58888	0.183763	8.64636	5.31664e-18	3.95713e-15	NC_029978.1	156303399	156306824	+	107860333	L-ascorbate oxidase homolog	-	-	-
LOC107850734	242.982	-0.680398	0.144557	-4.70679	2.5165e-06	0.000125509	NC_029988.1	194663078	194665936	+	107850734	LEAF RUST 10 DISEASE-RESISTANCE LOCUS RECEPTOR-LIKE PROTEIN KINASE-like 2.4, transcript variant X5	-	-	K04730
LOC107841043	1960.44	0.593654	0.146441	4.05387	5.03781e-05	0.00147767	NC_029985.1	10282733	10285700	+	107841043	leucine-rich repeat extensin-like protein 4	-	-	-
LOC107851047	1254.14	1.1209	0.331112	3.38526	0.000711099	0.011261	NC_029988.1	178787342	178789973	-	107851047	leucine-rich repeat extensin-like protein 4	-	-	-
LOC107852610	2459.46	0.625151	0.156777	3.98752	6.67687e-05	0.00184341	NW_015960552.1	163722	166660	-	107852610	leucine-rich repeat extensin-like protein 4$	-	-	-
LOC107867621	237.201	-0.655939	0.22204	-2.95414	0.00313541	0.0333245	NC_029980.1	39875138	39876677	-	107867621	leucine-rich repeat receptor protein kinase EMS1	-	-	-
LOC107877673	402.314	0.757687	0.214293	3.53576	0.000406611	0.00749565	NC_029983.1	11667872	11672464	-	107877673	leucine-rich repeat receptor-like protein kinase TDR	-	-	-
LOC107863520	63.8384	1.11606	0.358177	3.11595	0.00183356	0.0226194	NC_029979.1	101016190	101020700	-	107863520	leucine-rich repeat receptor-like protein kinase TDR	-	-	K04373
LOC107862605	119.496	-0.893594	0.243831	-3.6648	0.000247529	0.00512948	NC_029979.1	21582629	21585077	-	107862605	leucine-rich repeat receptor-like serine/threonine/tyrosine-protein kinase SOBIR1	-	-	K04730
LOC107860143	13380.4	0.991512	0.214825	4.61544	3.92264e-06	0.000182474	NC_029978.1	152484485	152488512	+	107860143	leucine-rich repeat receptor-like serine/threonine-protein kinase BAM1	GO:0016021:integral component of membrane;	GO:0005524:ATP binding;GO:0004674:protein serine/threonine kinase activity;	-
LOC107839869	160.035	0.669057	0.204762	3.26748	0.00108509	0.0155312	NC_029984.1	136914108	136918914	+	107839869	leucine-rich repeat receptor-like serine/threonine-protein kinase BAM3	-	-	-
LOC107843913	22.9645	1.00994	0.353945	2.85339	0.00432559	0.0417271	NC_029986.1	202776504	202780551	-	107843913	leucine-rich repeat receptor-like tyrosine-protein kinase PXC3	-	-	-
LOC107858678	1148.9	-0.915226	0.244791	-3.7388	0.000184899	0.00404762	NC_029978.1	88682729	88687453	+	107858678	leucine--tRNA ligase, cytoplasmic-like	-	-	K01869
LOC107866341	72.9684	1.77149	0.361598	4.89907	9.62897e-07	5.69544e-05	NC_029977.1	6731697	6733559	+	107866341	leucoanthocyanidin dioxygenase	-	GO:0016706:oxidoreductase activity, acting on paired donors, with incorporation or reduction of molecular oxygen, 2-oxoglutarate as one donor, and incorporation of one atom each of oxygen into both donors;	K05277
LOC107860169	201.366	-0.777595	0.195063	-3.98638	6.70896e-05	0.00184942	NC_029978.1	153073549	153074802	-	107860169	light-inducible protein CPRF2-like	-	-	-
LOC107864501	480.427	-1.01005	0.240153	-4.20585	2.60108e-05	0.000867715	NC_029979.1	251322313	251324917	+	107864501	light-regulated protein	-	-	-
LOC107839281	36.5845	1.2988	0.306822	4.23306	2.30536e-05	0.000784394	NC_029984.1	123888784	123892711	+	107839281	light-sensor Protein kinase-like, transcript variant X4	-	-	-
LOC107847982	670.776	0.892578	0.104096	8.57457	9.94603e-18	6.58022e-15	NC_029987.1	145816866	145821149	+	107847982	lipase-like	-	-	-
LOC107858435	1496.45	-1.10916	0.217304	-5.10421	3.32177e-07	2.30883e-05	NC_029978.1	36685144	36724972	-	107858435	lipase-like PAD4	-	GO:0004806:triglyceride lipase activity;	-
LOC107846548	175.069	-0.669041	0.213876	-3.12817	0.00175897	0.0218958	NC_029977.1	232216246	232232799	+	107846548	lipid droplet-associated hydrolase$	-	-	-
LOC107868921	1513.63	-0.653491	0.103472	-6.31563	2.69055e-10	4.62128e-08	NC_029977.1	15906413	15915694	-	107868921	lon protease homolog 2, peroxisomal$	-	-	K01338
LOC107840373	458.951	0.813013	0.235664	3.44988	0.000560833	0.009469	NC_029984.1	147746951	147752274	-	107840373	long chain acyl-CoA synthetase 2-like	-	-	K01897
LOC107859253	97.3661	0.769188	0.205884	3.73603	0.000186947	0.00408243	NC_029978.1	131332832	131353563	-	107859253	LRR receptor-like serine/threonine-protein kinase EFR$	-	-	K04730
LOC107855770	934.279	-1.69824	0.183367	-9.26142	2.01724e-20	2.25212e-17	NW_015961483.1	313716	318273	-	107855770	LRR receptor-like serine/threonine-protein kinase FLS2	-	-	K13420
LOC107867716	61.0663	0.969364	0.340876	2.84374	0.00445871	0.0425122	NC_029980.1	53692815	53696729	+	107867716	LRR receptor-like serine/threonine-protein kinase RCH1	-	-	-
LOC107871200	366.228	0.840767	0.217132	3.87214	0.000107883	0.00266913	NC_029981.1	202165907	202168388	+	107871200	L-type lectin-domain containing receptor kinase S.4	-	-	-
LOC107840923	305.225	0.729866	0.223908	3.25967	0.00111544	0.0157263	NC_029985.1	5994639	6001883	-	107840923	lycopene epsilon cyclase, chloroplastic$	-	-	K06444
LOC107848553	13.418	1.15958	0.349737	3.31559	0.000914515	0.013602	NC_029987.1	216341868	216346597	+	107848553	lysine histidine transporter-like 6	-	-	-
LOC107860225	8921.57	1.39031	0.188276	7.38442	1.53117e-13	5.17298e-11	NC_029978.1	154126749	154128661	+	107860225	lysine-rich arabinogalactan protein 18-like	-	-	-
LOC107870967	312.658	1.96301	0.181285	10.8283	2.5293e-27	5.0201e-24	NC_029977.1	31127938	31134480	+	107870967	lysine-specific demethylase JMJ706-like	-	-	K11446
LOC107860371	414.32	0.609459	0.134916	4.51731	6.26291e-06	0.000274202	NC_029978.1	156921600	156923980	-	107860371	lysM domain receptor-like kinase 4	-	-	-
LOC107868069	292.077	0.909899	0.250321	3.63493	0.000278057	0.00559669	NC_029980.1	165465893	165469637	-	107868069	lysM domain-containing GPI-anchored protein 1-like	-	-	-
LOC107859228	483.8	0.591304	0.125469	4.71275	2.44392e-06	0.000122974	NC_029978.1	130587036	130594982	+	107859228	MACPF domain-containing protein CAD1	-	-	-
LOC107870073	6403.75	0.647466	0.153988	4.20464	2.61494e-05	0.000869845	NC_029981.1	1969364	1975473	-	107870073	magnesium-chelatase subunit ChlH, chloroplastic	-	-	K03403
LOC107844839	9.06901	1.38951	0.360396	3.85552	0.000115485	0.00280286	NC_029986.1	10268849	10270772	+	107844839	malonyl-coenzyme:anthocyanin 5-O-glucoside-6'''-O-malonyltransferase-like	-	-	-
LOC107845858	184.471	0.747302	0.245937	3.0386	0.00237684	0.0274628	NC_029986.1	126064161	126069191	+	107845858	mannan endo-1, 4-beta-mannosidase 6$	-	-	K19355
LOC107860056	2184.04	-0.898223	0.167064	-5.37653	7.59349e-08	6.68189e-06	NC_029978.1	150801121	150812418	-	107860056	mannose-6-phosphate isomerase 1-like	-	-	K01809
LOC107858573	431.1	-0.749859	0.235575	-3.1831	0.00145708	0.01904	NC_029978.1	69674155	69688215	+	107858573	mannose-6-phosphate isomerase 2-like	-	-	K01809
LOC107863212	21.0146	-1.06831	0.356144	-2.99965	0.0027029	0.0301574	NC_029979.1	49677982	49682714	-	107863212	metal tolerance protein C4-like$	-	-	K14696
LOC107839102	689.791	0.637901	0.171308	3.72371	0.000196318	0.00426103	NC_029984.1	109950884	109952436	-	107839102	metalloendoproteinase 5-MMP-like	-	-	-
LOC107861943	89.2574	1.16553	0.262235	4.4446	8.80573e-06	0.000365806	NC_029979.1	5962102	5963913	-	107861943	metallothiol transferase FosB	-	-	-
LOC107863655	4248.51	0.891862	0.233674	3.8167	0.00013525	0.00315814	NC_029977.1	825097	829256	-	107863655	methionine gamma-lyase-like	-	-	K01761
LOC107866563	454.152	0.819992	0.245861	3.33519	0.000852413	0.0129259	NC_029977.1	7281267	7286425	-	107866563	methylsterol monooxygenase 1-1-like	-	-	K14423
LOC107859660	970.317	-0.625592	0.209261	-2.98953	0.00279408	0.0308091	NC_029978.1	143033267	143035285	+	107859660	microsomal glutathione S-transferase 3	-	-	K00799
LOC107873244	236.843	0.773107	0.243708	3.17226	0.00151256	0.0195082	NC_029982.1	104305720	104310569	-	107873244	mini-chromosome maintenance complex-binding protein$	-	-	-
LOC107872885	522.817	-0.617678	0.222658	-2.77411	0.00553525	0.0489728	NC_029982.1	37392710	37398284	-	107872885	mitochondrial carnitine/acylcarnitine carrier-like protein	-	-	K15109
LOC107843888	5.50243	1.04276	0.343757	3.03343	0.00241791	NA	NC_029986.1	202360975	202364635	+	107843888	mitochondrial fission 1 protein A-like	-	-	K17969
LOC107855252	131.635	0.850707	0.231953	3.66757	0.000244862	0.00508602	NW_015961377.1	15417	16717	+	107855252	mitochondrial ubiquitin ligase activator of nfkb 1-like	-	-	-
LOC107850822	4097.82	0.984774	0.189728	5.19045	2.09789e-07	1.5812e-05	NC_029988.1	226036654	226038243	-	107850822	mitochondrial uncoupling protein 5	-	-	K15104
LOC107860003	531.89	-0.606114	0.212931	-2.84652	0.00441997	0.0423292	NC_029978.1	149850655	149854441	+	107860003	mitogen-activated protein kinase 7$	-	GO:0004707:MAP kinase activity;GO:0005524:ATP binding;	K04371
LOC107860290	58.297	-0.735537	0.246702	-2.98148	0.00286861	0.0314175	NC_029978.1	155535652	155537153	-	107860290	mitogen-activated protein kinase kinase kinase NPK1-like	-	-	-
LOC107866232	102.468	-1.2755	0.322587	-3.95399	7.68577e-05	0.00203998	NC_029977.1	6488821	6491319	+	107866232	molybdenum cofactor sulfurase-like	-	-	-
LOC107867317	2319.22	0.976462	0.144788	6.74408	1.54005e-11	3.35486e-09	NC_029977.1	9107678	9112006	-	107867317	monocopper oxidase-like protein SKU5	-	-	-
LOC107848460	89.4903	1.00945	0.246885	4.08875	4.33696e-05	0.00132429	NC_029987.1	35673498	35678649	-	107848460	monofunctional riboflavin biosynthesis protein RIBA 3, chloroplastic$	-	-	K14652
LOC107877723	1047.77	0.670455	0.229662	2.91931	0.00350812	0.0360977	NC_029983.1	20628563	20633558	+	107877723	monogalactosyldiacylglycerol synthase 2, chloroplastic-like$	-	-	K03715
LOC107847747	2659.99	1.14268	0.150303	7.60254	2.90376e-14	1.17886e-11	NC_029977.1	256541460	256545673	+	107847747	monoglyceride lipase	-	-	-
LOC107862846	71.3023	1.34388	0.351565	3.82256	0.000132074	0.00310426	NC_029979.1	30445511	30453668	-	107862846	monoglyceride lipase-like	-	-	-
LOC107868251	85.0119	0.999915	0.291283	3.43279	0.000597396	0.00993602	NC_029980.1	202095222	202103305	+	107868251	monosaccharide-sensing protein 2-like, transcript variant X5	-	-	-
LOC107859753	97.2109	0.865841	0.262367	3.30011	0.000966459	0.0142206	NC_029978.1	144270652	144287349	+	107859753	MORC family CW-type zinc finger protein 2B-like$	-	-	-
LOC107874907	116.239	-0.996716	0.28039	-3.55475	0.000378338	0.00712895	NC_029982.1	47272344	47275242	-	107874907	MORN repeat-containing protein 1	-	-	-
LOC107869665	82.0581	1.24506	0.215506	5.77739	7.58674e-09	9.21918e-07	NC_029977.1	19551779	19557772	-	107869665	myb family transcription factor APL$	-	-	-
LOC107864507	65.4836	0.990307	0.353298	2.80303	0.00506246	0.0462561	NC_029979.1	251678377	251684761	-	107864507	myb family transcription factor APL-like	-	-	-
LOC107858775	7.71879	1.26493	0.36226	3.49178	0.000479821	0.00845271	NC_029978.1	101629928	101632994	+	107858775	myb-related protein 306-like	-	GO:0005488:binding;	K09422
LOC107839759	161.084	-0.897263	0.252851	-3.54859	0.000387301	0.00724194	NC_029984.1	134762843	134764908	+	107839759	myb-related protein 330	-	-	K09422
LOC107844754	61.6608	1.21252	0.308713	3.92768	8.57705e-05	0.00221404	NC_029986.1	114425387	114427318	+	107844754	NAC domain-containing protein 67	-	-	-
LOC107878688	379.306	-1.47579	0.267885	-5.50904	3.60794e-08	3.5915e-06	NC_029983.1	216574061	216575679	+	107878688	NAC domain-containing protein 72-like	-	-	-
LOC107875776	3992.31	0.915935	0.223146	4.10465	4.0493e-05	0.00125038	NC_029982.1	11982378	11986767	-	107875776	NAC domain-containing protein 91$	-	-	-
LOC107852412	119.295	0.981795	0.224501	4.37322	1.22425e-05	0.000470296	NW_015960491.1	539082	542435	-	107852412	NDR1/HIN1-Like protein 3	-	-	-
LOC107855231	230.344	-0.911073	0.147282	-6.18591	6.17453e-10	9.84782e-08	NW_015961370.1	1999312	2044690	+	107855231	neurochondrin-like$	-	-	-
LOC107870579	131.244	-0.926644	0.264626	-3.50171	0.00046228	0.00820875	NC_029981.1	43649213	43655439	+	107870579	ninja-family protein AFP3-like	-	-	-
LOC107866503	38.432	1.00742	0.358506	2.81005	0.00495342	0.0456804	NC_029979.1	245207947	245209325	-	107866503	non-functional pseudokinase ZED1-like	-	-	-
LOC107848539	42.2203	0.991548	0.28741	3.44994	0.000560704	0.009469	NC_029987.1	16741336	16744557	+	107848539	non-specific lipid transfer protein GPI-anchored 2-like	-	-	-
LOC107845895	476.084	0.742366	0.187969	3.9494	7.83478e-05	0.0020642	NC_029986.1	129519168	129520578	-	107845895	non-specific lipid-transfer protein 1	-	GO:0008289:lipid binding;	-
LOC107867835	1160.84	-0.588909	0.145858	-4.03755	5.40125e-05	0.00156727	NC_029980.1	74666141	74668333	+	107867835	non-specific lipid-transfer protein-like 1	-	-	-
LOC107838926	327.138	-0.597387	0.169409	-3.5263	0.000421414	0.0076732	NC_029984.1	53870159	53878224	+	107838926	nuclear transcription factor Y subunit A-3-like	-	-	K08064
LOC107862422	2462.17	0.759229	0.223083	3.40335	0.000665643	0.0107314	NC_029979.1	16691653	16700844	+	107862422	nucleobase-ascorbate transporter 6$	-	-	K14611
LOC107878735	3769.25	0.703731	0.219221	3.21014	0.0013267	0.0178053	NC_029983.1	217811674	217821099	+	107878735	organic cation/carnitine transporter 4-like$	-	-	K08202
LOC107839199	156.705	0.605731	0.213241	2.8406	0.00450288	0.0428073	NC_029984.1	122367425	122370581	-	107839199	origin of replication complex subunit 5	-	-	K02607
LOC107843109	2004.41	-1.31023	0.16576	-7.90439	2.69245e-15	1.33598e-12	NC_029985.1	234464047	234471730	+	107843109	OTU domain-containing protein DDB_G0284757-like$	-	-	-
LOC107850751	116.266	0.645019	0.188759	3.41716	0.000632775	0.0103226	NC_029988.1	80077127	80123968	-	107850751	pachytene checkpoint protein 2 homolog	-	-	-
LOC107863787	162.936	0.627852	0.189065	3.32083	0.000897488	0.0134246	NC_029979.1	195373408	195379793	+	107863787	PAP-specific phosphatase HAL2-like	-	-	K01082
LOC107866178	468.275	-0.792854	0.24993	-3.1723	0.00151237	0.0195082	NC_029979.1	59552619	59553523	+	107866178	patellin-2$	-	-	-
LOC107859067	38.9183	1.21194	0.316637	3.82755	0.000129427	0.00305813	NC_029978.1	124637097	124639973	-	107859067	patellin-4-like	-	-	-
LOC107859872	744.487	0.96819	0.350087	2.76557	0.00568237	0.0497325	NC_029978.1	147479165	147480987	-	107859872	pathogenesis-related protein 5-like$	-	-	-
LOC107839791	57.1805	0.84243	0.299334	2.81435	0.00488763	0.0453076	NC_029984.1	135325606	135327595	-	107839791	PCTP-like protein	-	-	-
LOC107873740	67.7922	1.02268	0.28197	3.62692	0.000286818	0.00571174	NC_029982.1	219108606	219116118	+	107873740	pentatricopeptide repeat-containing protein At1g62670, mitochondrial-like$	-	-	-
LOC107862046	68.9748	0.678565	0.24454	2.77486	0.00552252	0.0489087	NC_029979.1	7511239	7515112	-	107862046	pentatricopeptide repeat-containing protein At1g80880, mitochondrial$	-	-	-
LOC107858885	58.7063	-0.734183	0.240149	-3.0572	0.00223415	0.0261868	NC_029978.1	110364700	110367088	+	107858885	pentatricopeptide repeat-containing protein At4g25270, chloroplastic	-	-	-
LOC107860322	24.3506	1.03634	0.31137	3.32833	0.000873671	0.0131811	NC_029978.1	156177500	156182923	-	107860322	peptidyl-prolyl cis-trans isomerase CYP40-like$	-	-	K05864
LOC107867617	64.6649	1.27155	0.36005	3.5316	0.000413051	0.00758307	NC_029980.1	39670231	39673318	-	107867617	peroxidase 12-like	-	-	K00430
LOC107856092	112.184	1.91264	0.34485	5.5463	2.9178e-08	3.06592e-06	NW_015961556.1	250524	252210	+	107856092	peroxidase 45-like	-	-	K00430
LOC107860206	5396.28	1.25769	0.325504	3.86383	0.000111623	0.00273516	NC_029978.1	153848480	153851123	-	107860206	peroxidase 51	-	-	K00430
LOC107860606	1650.87	0.663748	0.230913	2.87445	0.00404734	0.0399435	NC_029978.1	161018266	161019935	-	107860606	peroxidase 63	-	-	K00430
LOC107877928	153.483	0.774376	0.262545	2.94949	0.00318294	0.0336033	NC_029983.1	98093327	98096369	-	107877928	peroxiredoxin Q, chloroplastic	-	-	K03564
LOC107845595	229.009	0.971615	0.300077	3.23789	0.00120417	0.0165568	NC_029986.1	2288998	2294416	-	107845595	peroxisomal (S)-2-hydroxy-acid oxidase-like$	-	-	K11517
LOC107875640	84.4932	0.828944	0.23598	3.51278	0.000443452	0.00799332	NC_029982.1	9070031	9074254	+	107875640	peroxisome biogenesis protein 16-like$	-	-	K13335
LOC107871487	257.797	0.936555	0.250162	3.74379	0.000181265	0.00400353	NC_029981.1	217184971	217189273	+	107871487	phenylalanine ammonia-lyase-like	GO:0005737:cytoplasm;	GO:0045548:phenylalanine ammonia-lyase activity;	K10775
LOC107878753	15.4484	1.08346	0.34285	3.16015	0.00157688	0.0201343	NC_029983.1	218734183	218739811	-	107878753	phosphatidate cytidylyltransferase 1	-	-	K00981
LOC107839309	1464.77	0.727352	0.145933	4.98414	6.22364e-07	3.97046e-05	NC_029984.1	124408936	124412302	-	107839309	phosphatidylinositol 4-kinase gamma 4	-	-	-
LOC107842870	1859.87	0.770191	0.192099	4.00934	6.08891e-05	0.00172123	NC_029985.1	203246494	203250950	+	107842870	phosphatidylinositol:ceramide inositolphosphotransferase 2-like	-	-	-
LOC107860658	21.7258	0.957186	0.337783	2.83373	0.00460084	0.043461	NC_029978.1	161731788	161736752	-	107860658	phosphoenolpyruvate/phosphate translocator 2, chloroplastic-like$	-	-	K15283
LOC107860424	197.884	1.09887	0.258935	4.2438	2.19766e-05	0.000757852	NC_029978.1	157980012	157981432	+	107860424	phosphoglycerate mutase-like protein AT74	-	-	-
LOC107867848	679.812	-0.613779	0.090898	-6.75239	1.45432e-11	3.20723e-09	NC_029980.1	76780148	76858077	-	107867848	phosphoinositide phosphatase SAC1-like$	-	-	-
LOC107872932	37.5431	3.05739	0.317216	9.63818	5.51547e-22	7.03734e-19	NC_029982.1	41174095	41176028	+	107872932	phospholipase A1-Ibeta2, chloroplastic-like	-	-	-
LOC107861953	62.06	0.984282	0.327881	3.00195	0.00268259	0.0300176	NC_029979.1	6092897	6098325	+	107861953	phospholipase D alpha 1$	-	-	K01115
LOC107876031	4983.57	-0.768129	0.139444	-5.5085	3.61904e-08	3.5915e-06	NC_029982.1	20596847	20601929	-	107876031	phospholipase D alpha 1, transcript variant X6	GO:0016020:membrane;	GO:0070290:N-acylphosphatidylethanolamine-specific phospholipase D activity;GO:0005509:calcium ion binding;GO:0004630:phospholipase D activity;	K01115
LOC107867407	816.351	-0.664319	0.0880552	-7.54435	4.54563e-14	1.76519e-11	NC_029980.1	20609140	20679547	-	107867407	phospholipid-transporting ATPase 3-like$	-	-	K14802
LOC107876024	43.6854	1.04756	0.362091	2.89308	0.00381482	0.0383281	NC_029982.1	20372927	20374535	+	107876024	phosphopantothenoylcysteine decarboxylase subunit VHS3-like	-	-	-
LOC107840613	5.3666	-0.892288	0.321768	-2.77308	0.00555286	NA	NC_029984.1	152267259	152268644	-	107840613	phosphoprotein ECPP44	-	-	-
LOC107866811	38180	-0.830227	0.121721	-6.82073	9.0578e-12	2.07435e-09	NC_029980.1	1120944	1122460	+	107866811	phosphoprotein ECPP44-like	-	-	-
LOC107839465	627.337	0.678932	0.163078	4.16323	3.13783e-05	0.00101358	NC_029984.1	128602246	128615795	-	107839465	phototropin-2	-	-	K08282
LOC107879110	2347.91	0.63379	0.198118	3.19906	0.00137877	0.0182707	NC_029977.1	146539610	146547555	-	107879110	phytochrome B	GO:0016020:membrane;	GO:0005524:ATP binding;GO:0042803:protein homodimerization activity;GO:0009881:photoreceptor activity;GO:0000155:phosphorelay sensor kinase activity;	K12121
LOC107840541	537.303	0.926492	0.258348	3.58621	0.000335517	0.00645834	NC_029984.1	150891000	150892405	+	107840541	PI-PLC X-box domain-containing protein DDB_G0293730-like	-	-	-
LOC107862505	38.1426	-2.01934	0.343058	-5.8863	3.94939e-09	5.11217e-07	NC_029979.1	18648132	18652288	+	107862505	plant cysteine oxidase 1-like$	-	-	K10712
LOC107858786	153.947	-0.903512	0.258886	-3.49	0.000483017	0.00849225	NC_029978.1	102805638	102809967	-	107858786	plant cysteine oxidase 2$	-	-	K10712
LOC107862507	233.809	-0.711105	0.168515	-4.21984	2.44472e-05	0.000830229	NC_029979.1	18632392	18635358	+	107862507	plant cysteine oxidase 2-like	-	-	K10712
LOC107862789	159.134	1.16693	0.250126	4.66537	3.08065e-06	0.000146532	NC_029979.1	28267446	28276981	+	107862789	plastid division protein CDP1, chloroplastic	-	-	-
LOC107874423	24.8469	1.42463	0.312673	4.55631	5.20603e-06	0.000233071	NC_029977.1	55207767	55209575	+	107874423	pollen-specific leucine-rich repeat extensin-like protein 1, transcript variant X8	-	-	-
LOC107873982	59.5277	1.87208	0.359824	5.20278	1.96326e-07	1.50999e-05	NC_029977.1	50242404	50244209	+	107873982	pollen-specific leucine-rich repeat extensin-like protein 2	-	-	-
LOC107851187	1579.61	-0.624703	0.214671	-2.91005	0.00361369	0.0368654	NC_029988.1	229529064	229530649	-	107851187	pollen-specific leucine-rich repeat extensin-like protein 2$	-	-	-
LOC107858653	138.847	1.47341	0.202431	7.2786	3.37313e-13	1.05709e-10	NC_029977.1	170866902	170873941	+	107858653	polyamine oxidase 1	-	-	K13366
LOC107850299	69.582	1.05041	0.2894	3.62963	0.000283827	0.00568385	NC_029977.1	293720431	293728438	+	107850299	polyamine transporter PUT1-like$	-	-	-
LOC107870535	28.4574	1.56899	0.360781	4.34888	1.36836e-05	0.000514591	NC_029981.1	33521837	33527162	-	107870535	polygalacturonase At1g48100-like	GO:0005576:extracellular region;	GO:0004650:polygalacturonase activity;	-
LOC107847802	604.529	0.74677	0.212571	3.51304	0.000443016	0.00799332	NC_029987.1	155832863	155838650	+	107847802	polygalacturonase non-catalytic subunit AroGP2-like	-	-	-
LOC107866783	796.496	0.614281	0.131291	4.67876	2.88618e-06	0.000139249	NC_029980.1	758988	761993	+	107866783	polyol transporter 5-like$	-	-	-
LOC107871326	16.9659	1.06866	0.358761	2.97876	0.00289414	0.0315675	NC_029977.1	35030606	35032634	+	107871326	polyphenol oxidase B, chloroplastic-like	-	GO:0046872:metal ion binding;GO:0004097:catechol oxidase activity;	K00422
LOC107873207	1324.83	0.698457	0.222334	3.14148	0.00168098	0.0211759	NC_029982.1	92255995	92265271	+	107873207	potassium transporter 2, transcript variant X4	-	-	K03549
LOC107845832	9.74944	1.22282	0.359337	3.403	0.00066651	0.0107357	NC_029986.1	47301946	47304795	+	107845832	premnaspirodiene oxygenase-like	-	-	-
LOC107874414	79.1819	-1.01701	0.238799	-4.25885	2.05485e-05	0.000718314	NC_029977.1	54916887	54924090	+	107874414	probable 2-oxoglutarate-dependent dioxygenase AOP1	-	-	-
LOC107850167	55.3069	1.4897	0.338121	4.40582	1.05383e-05	0.000419254	NC_029988.1	40962	48060	+	107850167	probable acyl-activating enzyme 18, peroxisomal	-	-	-
LOC107868276	44.7268	0.9098	0.279833	3.25123	0.00114907	0.0159983	NC_029980.1	205043076	205047838	+	107868276	probable acyl-activating enzyme 9	-	-	-
LOC107859190	1219.1	0.743311	0.111532	6.66458	2.65431e-11	5.44726e-09	NC_029978.1	129850327	129855814	+	107859190	probable alpha, alpha-trehalose-phosphate synthase [UDP-forming] 7	-	GO:0003825:alpha,alpha-trehalose-phosphate synthase (UDP-forming) activity;GO:0004805:trehalose-phosphatase activity;	K16055
LOC107855657	108.181	0.78316	0.264215	2.96411	0.00303564	0.0326464	NW_015961438.1	2921	5959	+	107855657	probable aquaporin NIP5-1	-	-	K09874
LOC107875613	10758.2	0.797614	0.18268	4.36619	1.26435e-05	0.00048362	NC_029982.1	8355946	8358625	-	107875613	probable aquaporin TIP1-1	GO:0016021:integral component of membrane;	GO:0005215:transporter activity;	K09873
LOC107875986	209.946	0.973444	0.207249	4.69697	2.64053e-06	0.000129582	NC_029982.1	19055087	19059283	+	107875986	probable beta-1, 4-xylosyltransferase IRX10L	-	-	-
LOC107867320	718.738	0.65336	0.172714	3.7829	0.000155011	0.00355451	NC_029980.1	15040078	15045753	+	107867320	probable beta-1, 4-xylosyltransferase IRX9H	-	-	-
LOC107862928	83.3248	-0.730712	0.230276	-3.1732	0.0015077	0.0194877	NC_029979.1	33958740	33960491	-	107862928	probable calcium-binding protein CML18	-	-	K13448
LOC107860115	1288.25	0.696159	0.165531	4.20562	2.60368e-05	0.000867715	NC_029978.1	151879472	151880340	+	107860115	probable calcium-binding protein CML18	-	-	K13448
LOC107867515	216.499	0.715694	0.185688	3.85428	0.000116073	0.00281331	NC_029980.1	28535712	28538295	-	107867515	probable carbohydrate esterase At4g34215	-	-	-
LOC107848411	156.48	1.05748	0.158043	6.69109	2.21517e-11	4.65524e-09	NC_029987.1	134587770	134590658	+	107848411	probable carboxylesterase 11	-	-	-
LOC107840005	1186.29	-0.973995	0.193197	-5.04145	4.62007e-07	3.0566e-05	NC_029977.1	174881624	174883007	-	107840005	probable carboxylesterase 13	-	-	-
LOC107869912	40.6537	1.36883	0.358638	3.81674	0.000135229	0.00315814	NC_029980.1	215579617	215581347	-	107869912	probable carboxylesterase 16	-	-	-
LOC107870081	815.333	0.967434	0.197288	4.90365	9.40698e-07	5.58262e-05	NC_029977.1	22885495	22890169	-	107870081	probable carotenoid cleavage dioxygenase 4, chloroplastic	-	-	K09840
LOC107848258	544.369	-0.742737	0.246735	-3.01026	0.00261025	0.0294176	NC_029987.1	9536863	9537910	+	107848258	probable CCR4-associated factor 1 homolog 9	-	-	K12581
LOC107871144	15.5763	1.45911	0.35735	4.08315	4.44299e-05	0.00135026	NC_029981.1	198709837	198718856	-	107871144	probable chalcone--flavonone isomerase 3, transcript variant X4	-	-	-
LOC107856026	664.45	-0.827168	0.167849	-4.92806	8.30522e-07	5.06335e-05	NW_015961519.1	465908	470254	-	107856026	probable choline kinase 3$	-	-	K14156
LOC107843918	193.671	1.02881	0.212082	4.85101	1.22831e-06	6.89981e-05	NC_029986.1	202923156	202930605	-	107843918	probable disease resistance protein At1g12280	-	-	K13459
LOC107843927	244.524	1.10108	0.176372	6.24296	4.29363e-10	7.10159e-08	NC_029986.1	203012924	203019090	-	107843927	probable disease resistance protein At1g61300$	-	-	K13459
LOC107867117	1800.43	-1.1098	0.321805	-3.44867	0.000563354	0.00950254	NC_029980.1	7892479	7896457	-	107867117	probable disease resistance protein At4g33300	-	-	-
LOC107840457	100.98	1.38159	0.25446	5.4295	5.65132e-08	5.22706e-06	NC_029984.1	149554960	149558204	+	107840457	probable E3 ubiquitin-protein ligase RNF217$	-	-	K11975
LOC107878080	737.599	-0.674115	0.170197	-3.9608	7.46997e-05	0.00200809	NC_029983.1	157829667	157832239	+	107878080	probable E3 ubiquitin-protein ligase XERICO$	-	-	K16285
LOC107854019	911.701	-1.29321	0.247175	-5.23196	1.6772e-07	1.31981e-05	NW_015961041.1	278749	281523	+	107854019	probable E3 ubiquitin-protein ligase XERICO, transcript variant X6	-	-	K16285
LOC107855496	141.041	1.59411	0.282626	5.64036	1.69695e-08	1.98122e-06	NW_015961390.1	212151	215679	-	107855496	probable endo-1, 3(4)-beta-glucanase ARB_01444	-	-	K01180
LOC107878848	829.875	1.00531	0.244414	4.11312	3.90343e-05	0.00121054	NC_029983.1	220164591	220169473	+	107878848	probable galactinol--sucrose galactosyltransferase 1	-	GO:0003824:catalytic activity;	K06617
LOC107860587	60.1585	1.37528	0.322157	4.26897	1.96379e-05	0.000691897	NC_029978.1	160777226	160778744	+	107860587	probable galacturonosyltransferase-like 10	-	-	-
LOC107848147	1325.31	1.00953	0.324959	3.10664	0.00189226	0.0231043	NC_029987.1	215858715	215861200	-	107848147	probable galacturonosyltransferase-like 3	-	-	-
LOC107864076	274.558	0.916544	0.192445	4.76262	1.91093e-06	9.98098e-05	NC_029979.1	233703147	233707301	-	107864076	probable galacturonosyltransferase-like 7$	-	-	-
LOC107847784	354.216	0.65416	0.183694	3.56115	0.00036924	0.00700928	NC_029987.1	71240046	71265950	-	107847784	probable glutamate carboxypeptidase 2, transcript variant X4	-	-	K01301
LOC107843765	860.942	-0.747147	0.174337	-4.28564	1.82215e-05	0.000653596	NC_029977.1	222806038	222809333	-	107843765	probable glutathione S-transferase	-	-	K00799
LOC107845660	104.548	0.763522	0.195222	3.91104	9.18984e-05	0.00233843	NC_029986.1	2322047	2324216	-	107845660	probable glutathione S-transferase	-	-	K00799
LOC107854912	795.064	0.923402	0.121164	7.62112	2.51484e-14	1.04471e-11	NW_015961290.1	872082	877377	+	107854912	probable glycerol-3-phosphate dehydrogenase [NAD(+)] 1, cytosolic	-	-	K00006
LOC107879635	115.468	0.930558	0.254024	3.66327	0.000249014	0.00513641	NC_029977.1	155484583	155488331	-	107879635	probable glycosyltransferase At5g03795	-	-	-
LOC107842781	55.6467	0.815008	0.288844	2.82162	0.00477822	0.0447579	NC_029985.1	183921319	183945690	+	107842781	probable glycosyltransferase At5g03795$	-	-	-
LOC107856743	139.447	-0.605814	0.191016	-3.17153	0.00151639	0.0195435	NW_015961751.1	258113	261291	+	107856743	probable inactive leucine-rich repeat receptor-like protein kinase At1g66830	-	-	-
LOC107860752	907.965	0.865588	0.170833	5.06687	4.04406e-07	2.726e-05	NC_029978.1	163073312	163083669	+	107860752	probable inactive leucine-rich repeat receptor-like protein kinase At3g03770	-	-	-
LOC107848415	154.212	1.06509	0.216811	4.91252	8.99124e-07	5.40776e-05	NC_029987.1	176311055	176313215	+	107848415	probable inactive receptor kinase At1g27190	-	-	-
LOC107870508	212.1	1.30919	0.250036	5.236	1.64097e-07	1.29702e-05	NC_029981.1	32061165	32064750	-	107870508	probable inactive receptor kinase At1g48480	GO:0071944:cell periphery;GO:0016020:membrane;	-	-
LOC107862634	530.237	0.608684	0.179022	3.40005	0.000673741	0.0108034	NC_029979.1	22786834	22791239	+	107862634	probable inactive receptor kinase At2g26730	-	-	-
LOC107863179	114.371	0.790044	0.178341	4.42997	9.42476e-06	0.000386577	NC_029979.1	46090286	46093996	+	107863179	probable inactive receptor kinase At4g23740$	-	-	-
LOC107842487	251.129	0.913154	0.187444	4.87161	1.10692e-06	6.33746e-05	NC_029985.1	88218062	88222716	+	107842487	probable inactive receptor kinase At5g58300	-	-	-
LOC107867165	16.1467	1.17841	0.343925	3.42636	0.00061172	0.0100804	NC_029980.1	9111721	9118185	+	107867165	probable inactive receptor kinase At5g67200	-	-	-
LOC107859276	1091.58	-0.670714	0.221566	-3.02715	0.00246871	0.0282321	NC_029978.1	132631692	132632720	+	107859276	probable inactive serine/threonine-protein kinase DDB_G0293184	-	-	-
LOC107870915	79.3543	0.673883	0.201062	3.35162	0.00080339	0.0124188	NC_029981.1	156228374	156251399	-	107870915	probable L-cysteine desulfhydrase, chloroplastic, transcript variant X5	-	-	-
LOC107861145	22.8582	1.16794	0.36224	3.22422	0.00126316	0.017198	NC_029978.1	127964747	127973357	-	107861145	probable leucine-rich repeat receptor-like protein kinase At1g35710	-	-	-
LOC107848253	16.2494	1.20192	0.342762	3.50656	0.000453933	0.00813301	NC_029987.1	218906188	218910790	-	107848253	probable leucine-rich repeat receptor-like protein kinase At1g68400	-	-	-
LOC107855043	50.678	1.14973	0.293257	3.92055	8.83456e-05	0.00226741	NW_015961318.1	386009	389120	-	107855043	probable leucine-rich repeat receptor-like protein kinase At5g63930	-	-	-
LOC107864114	50.3441	1.13767	0.296598	3.83575	0.000125182	0.00298947	NC_029979.1	235908601	235913247	-	107864114	probable linoleate 9S-lipoxygenase 5	-	-	K15718
LOC107870286	1177.56	0.671993	0.147444	4.55761	5.17385e-06	0.000232797	NC_029981.1	10237361	10246921	-	107870286	probable low-specificity L-threonine aldolase 1, transcript variant X4	-	-	K01620
LOC107842404	722.614	-0.595282	0.117688	-5.05812	4.2342e-07	2.83279e-05	NC_029985.1	53455103	53486964	-	107842404	probable LRR receptor-like serine/threonine-protein kinase At1g06840, transcript variant X4	-	-	-
LOC107859215	686.516	-1.1811	0.19152	-6.16697	6.961e-10	1.08125e-07	NC_029978.1	130324751	130333815	+	107859215	probable LRR receptor-like serine/threonine-protein kinase At1g07650$	-	-	-
LOC107866911	54.8761	0.991953	0.336455	2.94825	0.00319579	0.033719	NC_029977.1	8063852	8067430	+	107866911	probable LRR receptor-like serine/threonine-protein kinase At1g12460	-	-	-
LOC107847830	902.962	0.743282	0.165837	4.48201	7.39423e-06	0.000315234	NC_029987.1	186535271	186539411	-	107847830	probable LRR receptor-like serine/threonine-protein kinase At1g14390	-	-	-
LOC107868264	69.0621	0.87302	0.278205	3.13805	0.00170077	0.0213648	NC_029980.1	203604843	203612496	-	107868264	probable LRR receptor-like serine/threonine-protein kinase At3g47570	-	-	K04730
LOC107867529	19.5196	1.24469	0.355329	3.50293	0.000460171	0.00820144	NC_029980.1	30298227	30301845	+	107867529	probable LRR receptor-like serine/threonine-protein kinase At4g08850	-	-	K04730
LOC107863908	273.442	0.958312	0.191763	4.99737	5.81188e-07	3.72106e-05	NC_029979.1	219697695	219701657	-	107863908	probable LRR receptor-like serine/threonine-protein kinase At4g08850$	-	-	-
LOC107859047	120.529	1.32884	0.239828	5.54082	3.01063e-08	3.14497e-06	NC_029978.1	123475555	123480725	+	107859047	probable LRR receptor-like serine/threonine-protein kinase At4g20940	-	-	-
LOC107848086	71.8039	1.3316	0.304429	4.37408	1.21944e-05	0.000469873	NC_029987.1	14378156	14383016	+	107848086	probable LRR receptor-like serine/threonine-protein kinase At4g20940	-	-	-
LOC107860164	28.3032	0.892214	0.306125	2.91454	0.0035621	0.0364224	NC_029978.1	152971990	152973159	-	107860164	probable LRR receptor-like serine/threonine-protein kinase At4g36180	-	-	-
LOC107869074	46.9789	1.09792	0.293439	3.74156	0.000182879	0.00402311	NC_029980.1	197424865	197429808	+	107869074	probable LRR receptor-like serine/threonine-protein kinase At4g36180	-	-	-
LOC107860241	67.3947	0.831751	0.278106	2.99077	0.00278272	0.0307407	NC_029978.1	154474054	154477673	+	107860241	probable LRR receptor-like serine/threonine-protein kinase At4g37250	-	-	-
LOC107873331	106.715	0.674006	0.24033	2.80451	0.00503935	0.0461245	NC_029982.1	143963710	143968098	-	107873331	probable LRR receptor-like serine/threonine-protein kinase IRK	-	-	-
LOC107873260	177.105	0.946366	0.214354	4.41497	1.01025e-05	0.000406226	NC_029982.1	111508444	111512903	+	107873260	probable LRR receptor-like serine/threonine-protein kinase IRK	-	-	-
LOC107859211	517.403	0.718118	0.216355	3.31916	0.000902896	0.013474	NC_029978.1	130207149	130218224	+	107859211	probable LRR receptor-like serine/threonine-protein kinase RFK1$	-	-	-
LOC107840532	1163.45	0.66093	0.136163	4.85398	1.21011e-06	6.81897e-05	NC_029984.1	150746646	150751615	+	107840532	probable magnesium transporter NIPA6$	-	-	-
LOC107843766	652.78	-0.646675	0.133555	-4.842	1.28536e-06	7.15275e-05	NC_029986.1	199507006	199511005	+	107843766	probable mediator of RNA polymerase II transcription subunit 26b$	-	-	-
LOC107866141	370.06	-0.659758	0.167267	-3.94433	8.0023e-05	0.00210213	NC_029979.1	47682982	47684383	-	107866141	probable membrane-associated kinase regulator 2	-	-	-
LOC107875062	23.753	1.15256	0.361621	3.1872	0.00143657	0.0188272	NC_029982.1	167854396	167856546	-	107875062	probable membrane-associated kinase regulator 6	-	-	-
LOC107868277	1893.2	-0.742165	0.122143	-6.07621	1.23052e-09	1.78706e-07	NC_029980.1	205132493	205141616	+	107868277	probable metal-nicotianamine transporter YSL7	-	-	-
LOC107850395	6562.88	-0.761718	0.103705	-7.34501	2.05738e-13	6.80575e-11	NC_029977.1	294835408	294841339	+	107850395	probable methyltransferase PMT20, transcript variant X7	-	-	-
LOC107847860	102.814	0.768253	0.250973	3.0611	0.00220526	0.0259161	NC_029987.1	202186638	202192790	+	107847860	probable methyltransferase PMT5$	-	-	-
LOC107860200	1148.92	-0.748796	0.190333	-3.93414	8.34938e-05	0.00217326	NC_029978.1	153712619	153715050	-	107860200	probable N-acetyltransferase HLS1	-	-	-
LOC107859655	2086.38	-0.62657	0.201624	-3.10762	0.001886	0.0230593	NC_029978.1	142974974	142979813	-	107859655	probable polyamine oxidase 4	-	-	K17839
LOC107870798	184.056	1.29664	0.295716	4.38476	1.16116e-05	0.000453868	NC_029981.1	114661238	114665696	+	107870798	probable polyamine oxidase 5	-	-	K12259
LOC107856691	311.637	-1.49872	0.17786	-8.4264	3.56464e-17	2.19569e-14	NW_015961736.1	17420	25209	+	107856691	probable polyamine transporter At1g31830, transcript variant X4	-	-	-
LOC107875464	95.6092	0.767136	0.259293	2.95857	0.00309068	0.0330582	NC_029982.1	4771393	4773708	-	107875464	probable protein phosphatase 2C 2	-	-	K17506
LOC107839654	297.679	0.789908	0.253552	3.11537	0.00183716	0.0226481	NC_029984.1	132769399	132772470	-	107839654	probable protein phosphatase 2C 34$	-	-	-
LOC107875539	339.721	-0.969383	0.117613	-8.24217	1.69115e-16	8.88498e-14	NC_029982.1	6249459	6253001	+	107875539	probable protein phosphatase 2C 4	-	GO:0003824:catalytic activity;	K01102
LOC107850788	1607.26	-1.45703	0.357163	-4.07945	4.51427e-05	0.00136882	NC_029988.1	2323575	2329113	-	107850788	probable protein phosphatase 2C 40$	-	-	K01102
LOC107871224	577.246	0.873538	0.164855	5.29883	1.16544e-07	9.50608e-06	NC_029981.1	204732872	204736704	-	107871224	probable protein phosphatase 2C 49	-	-	K14803
LOC107855029	1041.13	0.792339	0.129063	6.13917	8.29558e-10	1.24524e-07	NW_015961318.1	1322844	1328402	+	107855029	probable protein phosphatase 2C 52	-	-	-
LOC107847772	491.935	1.04838	0.235639	4.44911	8.62283e-06	0.000362423	NC_029987.1	200632654	200638741	+	107847772	probable protein S-acyltransferase 22	-	-	-
LOC107868766	73.852	-1.22166	0.355631	-3.43518	0.000592161	0.00986732	NC_029977.1	15601942	15604177	-	107868766	probable purine permease 11	-	-	-
LOC107855785	1655.37	0.680997	0.203261	3.35035	0.000807092	0.01245	NW_015961483.1	31714	34027	+	107855785	probable purine permease 9	-	-	-
LOC107855784	535.787	0.725888	0.233133	3.11363	0.00184803	0.0227508	NW_015961483.1	94322	95915	+	107855784	probable purine permease 9	-	-	-
LOC107840267	104.466	0.734698	0.254304	2.88905	0.00386404	0.0386902	NC_029984.1	145688484	145693835	+	107840267	probable receptor-like protein kinase At1g49730$	-	-	-
LOC107862008	180.225	0.623058	0.206502	3.01719	0.00255126	0.0288986	NC_029979.1	6952192	6956685	-	107862008	probable receptor-like protein kinase At1g80640	-	-	-
LOC107869107	3829.92	0.6642	0.179022	3.71015	0.000207134	0.00442994	NC_029977.1	16495229	16500095	+	107869107	probable receptor-like protein kinase At5g47070	-	GO:0005524:ATP binding;GO:0004674:protein serine/threonine kinase activity;	-
LOC107868224	45.8997	1.21607	0.299303	4.06301	4.84448e-05	0.00144469	NC_029980.1	200777800	200781478	-	107868224	probable receptor-like protein kinase At5g47070$	-	-	-
LOC107840980	324.824	0.592873	0.174021	3.4069	0.000657047	0.010612	NC_029985.1	7491673	7505214	+	107840980	probable RNA-dependent RNA polymerase 5	-	-	K11699
LOC107859902	20.7666	1.1885	0.351715	3.37917	0.000727057	0.0114398	NC_029978.1	148158753	148163875	-	107859902	probable serine/threonine-protein kinase abkC	-	-	K08869
LOC107851005	438.972	0.678885	0.131879	5.14778	2.63588e-07	1.89858e-05	NC_029988.1	20685290	20690767	-	107851005	probable serine/threonine-protein kinase At1g01540	-	-	-
LOC107842871	162.284	1.15645	0.265381	4.35771	1.31428e-05	0.000498449	NC_029985.1	203394558	203399075	+	107842871	probable serine/threonine-protein kinase At5g41260	-	-	K14500
LOC107870206	94.3478	-1.10154	0.29348	-3.75336	0.000174481	0.0039057	NC_029981.1	7555753	7561121	-	107870206	probable serine/threonine-protein kinase NAK	-	-	K04733
LOC107866788	171.848	0.834023	0.278653	2.99305	0.00276201	0.0306242	NC_029980.1	833682	839335	+	107866788	probable serine/threonine-protein kinase NAK$	-	-	K04733
LOC107864097	263.224	0.792446	0.165965	4.77477	1.79914e-06	9.42466e-05	NC_029979.1	234940878	234944749	+	107864097	probable serine/threonine-protein kinase WNK9	-	-	K08867
LOC107871137	26.5818	0.941225	0.305615	3.07978	0.00207155	0.0247354	NC_029981.1	197860161	197863058	+	107871137	probable sodium-coupled neutral amino acid transporter 6$	-	-	-
LOC107877734	3749.4	-0.642414	0.201557	-3.18726	0.00143626	0.0188272	NC_029983.1	22575802	22585664	-	107877734	probable sucrose-phosphate synthase	-	GO:0046524:sucrose-phosphate synthase activity;	K00696
LOC107864313	104.807	0.903022	0.240041	3.76195	0.000168595	0.00381217	NC_029979.1	245217300	245228596	+	107864313	probable sucrose-phosphate synthase 2	-	GO:0046524:sucrose-phosphate synthase activity;	K00696
LOC107851407	22.7149	1.08618	0.319292	3.40182	0.000669386	0.0107723	NC_029988.1	72507570	72512154	-	107851407	probable sulfate transporter 3.4$	-	-	K17471
LOC107850671	520.859	-1.15257	0.209039	-5.51363	3.51515e-08	3.52759e-06	NC_029988.1	228361183	228365910	+	107850671	probable tyrosine-protein phosphatase At1g05000	-	-	K18045
LOC107851382	559.662	1.5296	0.228685	6.68864	2.25246e-11	4.67858e-09	NC_029988.1	135054973	135057835	+	107851382	probable tyrosine-protein phosphatase At1g05000$	-	-	K18045
LOC107848859	1615.3	-0.599494	0.123236	-4.86459	1.14695e-06	6.52484e-05	NC_029988.1	8677684	8687156	-	107848859	probable WRKY transcription factor 11	-	-	-
LOC107860501	1703.37	-1.7481	0.18264	-9.57128	1.0559e-21	1.25743e-18	NC_029978.1	159222017	159225576	+	107860501	probable WRKY transcription factor 3	-	GO:0003700:sequence-specific DNA binding transcription factor activity;GO:0043565:sequence-specific DNA binding;	-
LOC107866133	10.5419	1.01534	0.361675	2.80732	0.00499561	0.0458564	NC_029979.1	44183757	44185427	-	107866133	probable WRKY transcription factor 30	-	-	-
LOC107847967	279.73	-0.668197	0.153425	-4.3552	1.32946e-05	0.000502076	NC_029987.1	200569722	200575508	+	107847967	probable WRKY transcription factor 4	-	-	-
LOC107859551	14.147	1.00724	0.362218	2.78076	0.0054231	0.0483247	NC_029978.1	141025824	141028043	-	107859551	probable xyloglucan endotransglucosylase/hydrolase protein 8$	-	-	K08235
LOC107867375	174.145	-1.03852	0.202795	-5.12105	3.03837e-07	2.14523e-05	NC_029977.1	9196014	9198017	+	107867375	probable xyloglucan galactosyltransferase GT19	-	-	-
LOC107864427	154.695	0.684692	0.228095	3.00178	0.00268402	0.0300176	NC_029979.1	248925757	248929511	+	107864427	probably inactive leucine-rich repeat receptor-like protein kinase At3g28040	-	-	-
LOC107849686	36.1332	1.07482	0.335145	3.20704	0.00134106	0.0179845	NC_029988.1	7912293	7914634	-	107849686	probably inactive leucine-rich repeat receptor-like protein kinase At5g48380	-	-	-
LOC107878822	14.9748	1.06948	0.331446	3.22673	0.00125215	0.0170872	NC_029983.1	219851888	219854843	+	107878822	probably inactive leucine-rich repeat receptor-like protein kinase IMK2	-	-	-
LOC107868304	38.7176	1.52596	0.346167	4.40816	1.04252e-05	0.000416613	NC_029977.1	13671465	13672414	-	107868304	proline-rich receptor-like protein kinase PERK2	-	-	-
LOC107855495	453.051	1.4869	0.223159	6.66297	2.68353e-11	5.44726e-09	NW_015961390.1	205211	211045	-	107855495	proline-rich receptor-like protein kinase PERK8	-	-	-
LOC107860400	31.5376	1.15154	0.361514	3.18533	0.00144589	0.0189078	NC_029978.1	157481701	157483242	-	107860400	proline-rich receptor-like protein kinase PERK9	-	-	-
LOC107861487	4.99834	1.07196	0.347717	3.08284	0.00205033	NA	NC_029978.1	162302562	162306550	+	107861487	protease Do-like 7$	-	-	-
LOC107872221	38.5854	1.43507	0.277454	5.17227	2.31266e-07	1.72129e-05	NC_029981.1	216756121	216756627	-	107872221	protein ACCELERATED CELL DEATH 6-like	-	-	-
LOC107870397	22.5504	1.2981	0.356527	3.64096	0.000271621	0.0055011	NC_029981.1	21899932	21901972	+	107870397	protein ASPARTIC PROTEASE IN GUARD CELL 2	-	-	-
LOC107860117	72.8453	0.63468	0.221284	2.86817	0.00412857	0.0404989	NC_029978.1	151893580	151895707	-	107860117	protein C2-DOMAIN ABA-RELATED 3-like	-	-	-
LOC107841035	1103.08	0.650035	0.148459	4.37855	1.19471e-05	0.000463936	NC_029985.1	9792621	9801285	+	107841035	protein CfxQ	-	-	-
LOC107859303	256.271	1.10069	0.268925	4.09293	4.25965e-05	0.00130291	NC_029978.1	133313616	133318373	-	107859303	protein CHUP1, chloroplastic$	-	-	-
LOC107863171	91.1833	0.947063	0.270928	3.49563	0.000472937	0.00836443	NC_029979.1	45538550	45541820	-	107863171	protein CURVATURE THYLAKOID 1A, chloroplastic-like	-	-	-
LOC107879219	345.99	0.681836	0.206487	3.30207	0.000959737	0.0141334	NC_029977.1	149058842	149064350	+	107879219	protein DEHYDRATION-INDUCED 19 homolog 4	-	-	-
LOC107845742	61.8325	1.08096	0.307803	3.51187	0.00044497	0.00801261	NC_029986.1	1033002	1046718	-	107845742	protein DETOXIFICATION 18-like$	-	-	K03327
LOC107859579	472.153	0.614501	0.140217	4.3825	1.17324e-05	0.000457589	NC_029978.1	141462586	141471855	-	107859579	protein DETOXIFICATION 40-like$	-	-	K03327
LOC107839193	37.8806	0.996394	0.360529	2.7637	0.00571495	0.0499688	NC_029977.1	168666819	168678317	+	107839193	protein DETOXIFICATION 43$	-	-	-
LOC107863338	9.68395	-1.21834	0.335747	-3.62876	0.000284789	0.00568592	NC_029979.1	64885554	64887663	-	107863338	protein DETOXIFICATION 49	-	-	K03327
LOC107851091	22.9446	-1.52735	0.355164	-4.30039	1.70497e-05	0.000617308	NC_029988.1	229805231	229809332	+	107851091	protein disulfide-isomerase-like	-	-	K09580
LOC107871202	2353.33	0.601358	0.14825	4.05638	4.9839e-05	0.0014691	NC_029981.1	202351821	202368222	-	107871202	protein disulfide-isomerase-like$	-	-	K09580
LOC107873460	2721.1	0.632418	0.179165	3.52981	0.000415861	0.00760341	NC_029982.1	185634279	185640057	+	107873460	protein disulfide-isomerase-like$	-	-	K09580
LOC107868261	196.397	1.15415	0.234927	4.91281	8.9782e-07	5.40776e-05	NC_029980.1	203359272	203377362	+	107868261	protein ECERIFERUM 1-like	-	-	K15404
LOC107850689	496.451	-1.03744	0.205698	-5.04351	4.5706e-07	3.03512e-05	NC_029988.1	199673145	199679874	+	107850689	protein EIN4$	GO:0005789:endoplasmic reticulum membrane;	GO:0000156:phosphorelay response regulator activity;GO:0005524:ATP binding;GO:0000155:phosphorelay sensor kinase activity;	K14509
LOC107875710	1310.37	-0.721905	0.112534	-6.41497	1.40847e-10	2.54137e-08	NC_029982.1	10571932	10575231	-	107875710	protein ETHYLENE INSENSITIVE 3-like	GO:0005634:nucleus;	GO:0003700:sequence-specific DNA binding transcription factor activity;	K14514
LOC107867471	351.23	1.41893	0.351535	4.03639	5.42803e-05	0.00156895	NC_029980.1	24604576	24605785	-	107867471	protein EXORDIUM-like	-	-	-
LOC107867469	27.9208	1.45635	0.352346	4.13329	3.57607e-05	0.00112849	NC_029980.1	24568159	24569349	+	107867469	protein EXORDIUM-like	-	-	-
LOC107867465	67.4329	1.89933	0.345328	5.50009	3.79608e-08	3.72473e-06	NC_029980.1	24492876	24494057	-	107867465	protein EXORDIUM-like	-	-	-
LOC107867467	166.796	2.50344	0.324013	7.72634	1.10681e-14	4.94273e-12	NC_029980.1	24532439	24533640	+	107867467	protein EXORDIUM-like	-	-	-
LOC107867470	35.7599	2.70448	0.311579	8.67992	3.96036e-18	3.07582e-15	NC_029980.1	24582788	24583967	+	107867470	protein EXORDIUM-like	-	-	-
LOC107866314	274.19	0.829269	0.160815	5.15668	2.51367e-07	1.83272e-05	NC_029977.1	6683984	6689391	-	107866314	protein FIZZY-RELATED 2-like	-	-	K03364
LOC107873329	20.7292	1.93138	0.362202	5.33233	9.69582e-08	8.09329e-06	NC_029982.1	141347647	141350512	-	107873329	protein FIZZY-RELATED 3$	-	-	K03364
LOC107855063	1239.84	-0.64887	0.215992	-3.00414	0.0026633	0.0298647	NW_015961321.1	318388	403680	-	107855063	protein GIGANTEA-like, transcript variant X4	-	-	K12124
LOC107866223	299.814	1.26945	0.270511	4.69279	2.69504e-06	0.000131176	NC_029977.1	6477976	6482786	+	107866223	protein HOTHEAD	-	-	K00108
LOC107861734	25.4985	1.4392	0.319373	4.50633	6.59582e-06	0.000285281	NC_029979.1	2374582	2380941	-	107861734	protein HOTHEAD-like	-	-	K15403
LOC107863799	672.898	0.710101	0.152076	4.66939	3.021e-06	0.000144676	NC_029979.1	196397718	196402735	-	107863799	protein indeterminate-domain 12-like	-	-	-
LOC107859935	532.926	-0.838954	0.255102	-3.28869	0.00100654	0.0146379	NC_029978.1	148778011	148781067	-	107859935	protein indeterminate-domain 1-like	GO:0005622:intracellular;	GO:0008270:zinc ion binding;GO:0003676:nucleic acid binding;	-
LOC107867028	400.62	-0.642192	0.119442	-5.37662	7.58992e-08	6.68189e-06	NC_029980.1	5961700	5965741	+	107867028	protein indeterminate-domain 2-like	-	-	-
LOC107863106	94.6517	1.1421	0.324796	3.51636	0.00043751	0.00791817	NC_029979.1	40959396	40962430	-	107863106	protein IQ-DOMAIN 1$	-	-	-
LOC107854919	45.2556	0.903438	0.286396	3.15451	0.0016077	0.020472	NW_015961290.1	329948	333550	-	107854919	protein IQ-DOMAIN 14	-	-	-
LOC107855680	151.611	0.942487	0.236152	3.99102	6.57904e-05	0.00182476	NW_015961455.1	884	2141	-	107855680	protein IQ-DOMAIN 14-like	-	-	-
LOC107878435	795.522	0.819377	0.171378	4.78112	1.7432e-06	9.29514e-05	NC_029983.1	205313152	205313703	-	107878435	protein LIGHT-DEPENDENT SHORT HYPOCOTYLS 10-like	-	-	-
LOC107853358	199.112	1.2013	0.303937	3.95245	7.73553e-05	0.00204711	NW_015960834.1	2985641	2990428	+	107853358	protein LONGIFOLIA 1	-	-	-
LOC107862335	485.72	0.918614	0.262848	3.49485	0.000474321	0.0083732	NC_029979.1	14419092	14425118	-	107862335	protein LONGIFOLIA 2$	-	-	-
LOC107840570	43.5811	1.33573	0.354243	3.77066	0.000162816	0.00370317	NC_029984.1	151554127	151558276	+	107840570	protein MCM10 homolog$	-	-	K10736
LOC107868201	45.4885	0.944212	0.330974	2.85283	0.00433319	0.0417271	NC_029980.1	199778992	199791699	+	107868201	protein MID1-COMPLEMENTING ACTIVITY 1$	-	-	-
LOC107850783	1047.68	0.608301	0.153828	3.95441	7.67229e-05	0.00203944	NC_029988.1	12002148	12008209	+	107850783	protein NRT1/ PTR FAMILY 1.2-like, transcript variant X5	-	-	K14638
LOC107862481	474.678	1.29968	0.168128	7.73032	1.07278e-14	4.91361e-12	NC_029979.1	17900988	17903523	+	107862481	protein NRT1/ PTR FAMILY 2.11-like	-	-	K14638
LOC107847572	11596.3	-0.819735	0.174139	-4.70735	2.50958e-06	0.000125509	NC_029987.1	180926067	180932020	-	107847572	protein NRT1/ PTR FAMILY 2.13-like	-	-	-
LOC107839827	174.561	-1.13029	0.316231	-3.57426	0.000351219	0.00671716	NC_029984.1	136234270	136239465	-	107839827	protein NRT1/ PTR FAMILY 4.3	-	-	-
LOC107867437	695.784	-1.23547	0.333843	-3.70074	0.000214974	0.00456609	NC_029977.1	9635464	9640473	-	107867437	protein NRT1/ PTR FAMILY 6.3-like	-	-	K14638
LOC107842069	2233.25	-1.09503	0.112529	-9.73106	2.22268e-22	3.05413e-19	NC_029985.1	18322617	18326000	-	107842069	protein NRT1/ PTR FAMILY 6.4-like	-	-	K14638
LOC107860379	567.052	0.978481	0.116788	8.37828	5.37056e-17	3.09466e-14	NC_029978.1	157066889	157070363	+	107860379	protein NSP-INTERACTING KINASE 1	-	-	-
LOC107860082	36.6101	0.993451	0.352172	2.82093	0.00478853	0.044831	NC_029978.1	151041087	151043155	-	107860082	protein NtpR	-	-	-
LOC107873226	93.393	1.09378	0.33758	3.24005	0.00119509	0.0164594	NC_029982.1	100414197	100424898	-	107873226	protein NUCLEAR FUSION DEFECTIVE 4-like$	-	-	-
LOC107839430	1413.35	-0.606999	0.14936	-4.06401	4.82374e-05	0.00144091	NC_029977.1	169396119	169402537	+	107839430	protein OBERON 4$	-	-	-
LOC107861281	5.17	0.970288	0.347847	2.78941	0.00528036	NA	NC_029978.1	143827905	143829294	+	107861281	protein ODORANT1-like	-	-	K09422
LOC107841846	960.776	0.946509	0.128182	7.3841	1.53484e-13	5.17298e-11	NC_029985.1	15204712	15220139	-	107841846	protein PAT1 homolog 1-like$	-	-	K12617
LOC107845528	536.353	0.764608	0.130565	5.85613	4.73768e-09	6.04494e-07	NC_029986.1	143915	147270	-	107845528	protein PLASTID MOVEMENT IMPAIRED 1	-	-	-
LOC107860086	106.497	0.635612	0.225507	2.81859	0.00482353	0.0449232	NC_029978.1	151267047	151269602	+	107860086	protein PLASTID MOVEMENT IMPAIRED 2$	-	-	-
LOC107873415	27.6801	1.10849	0.296539	3.73809	0.000185424	0.00405413	NC_029982.1	170655772	170673409	-	107873415	protein PMR5-like	-	-	-
LOC107875465	433.645	1.49756	0.264758	5.65634	1.54637e-08	1.81729e-06	NC_029982.1	4778529	4782332	-	107875465	protein PMR5-like	-	-	-
LOC107843936	198.76	1.00907	0.27992	3.60486	0.000312317	0.00611053	NC_029986.1	203241987	203245944	-	107843936	protein QUIRKY-like$	-	-	-
LOC107861394	102.231	1.41152	0.333397	4.23375	2.29822e-05	0.000783456	NC_029978.1	155578852	155579555	-	107861394	protein RALF-like 34	-	-	-
LOC107857552	123.997	1.04101	0.25379	4.10187	4.09824e-05	0.00126219	NC_029978.1	9145535	9148984	-	107857552	protein REVEILLE 1-like	-	GO:0005488:binding;	-
LOC107838925	97.1868	-0.641223	0.191286	-3.35218	0.000801788	0.012411	NC_029984.1	52962248	52968372	-	107838925	protein REVERSION-TO-ETHYLENE SENSITIVITY1-like, transcript variant X4	-	-	-
LOC107862192	102.635	1.2608	0.312633	4.03283	5.51084e-05	0.00158774	NC_029979.1	10642330	10646063	+	107862192	protein SAR DEFICIENT 1-like$	-	-	-
LOC107845719	32.5634	1.12397	0.282568	3.97768	6.95919e-05	0.00189545	NC_029986.1	92623098	92627864	-	107845719	protein SCARECROW-like	-	-	-
LOC107873392	6637.84	-0.717154	0.192925	-3.71726	0.000201395	0.00433436	NC_029982.1	166736912	166738015	+	107873392	protein SRC2-like	-	-	-
LOC107842997	741.784	-0.633389	0.0985811	-6.42506	1.31821e-10	2.40278e-08	NC_029977.1	217491348	217492546	+	107842997	protein SRC2-like	-	-	-
LOC107843451	52.6323	-1.59408	0.360127	-4.42644	9.58023e-06	0.000390712	NC_029986.1	171627602	171632795	-	107843451	protein SRG1-like	-	-	-
LOC107861152	56.9824	0.954254	0.238007	4.00935	6.08869e-05	0.00172123	NC_029978.1	129335475	129338452	+	107861152	protein SRG1-like	-	-	-
LOC107867750	162.263	1.06068	0.265935	3.98849	6.64941e-05	0.00183868	NC_029980.1	60943274	60948570	+	107867750	protein STAY-GREEN LIKE, chloroplastic$	-	-	-
LOC107855866	48.8004	1.03369	0.271045	3.81372	0.000136888	0.00318805	NW_015961487.1	2505828	2520632	+	107855866	protein STRUBBELIG-RECEPTOR FAMILY 5, transcript variant X4	-	-	-
LOC107877900	1783.93	0.931318	0.314818	2.95828	0.00309365	0.0330582	NC_029983.1	79075804	79077192	+	107877900	protein TIFY 10A-like	-	-	K13464
LOC107863167	148.833	0.869209	0.203552	4.27021	1.9529e-05	0.000690786	NC_029979.1	45416575	45433837	-	107863167	protein timeless homolog	-	-	K03155
LOC107855489	78.1486	1.34839	0.282096	4.77989	1.75395e-06	9.32467e-05	NW_015961390.1	237158	240587	-	107855489	protein trichome birefringence-like 19	-	-	-
LOC107856182	333.539	1.07553	0.199463	5.39213	6.96255e-08	6.28142e-06	NW_015961578.1	641705	648529	+	107856182	protein trichome birefringence-like 39	-	-	-
LOC107840801	27.7072	1.13091	0.352711	3.20632	0.00134445	0.0180057	NC_029977.1	182182731	182185886	-	107840801	protein trichome birefringence-like 6	-	-	-
LOC107876028	5309.66	0.593016	0.102027	5.81233	6.16097e-09	7.69604e-07	NC_029982.1	20434937	20447550	-	107876028	protein TSS$	-	-	K03255
LOC107875554	552.702	1.19164	0.181673	6.55927	5.40718e-11	1.04988e-08	NC_029982.1	6643981	6647412	-	107875554	protein UPSTREAM OF FLC-like	-	-	-
LOC107879384	1196.53	0.98445	0.176919	5.56441	2.63034e-08	2.79677e-06	NC_029984.1	135490558	135505866	+	107879384	protein VARIATION IN COMPOUND TRIGGERED ROOT growth response-like	-	-	-
LOC107854539	2084.92	0.817286	0.120543	6.78006	1.20125e-11	2.68224e-09	NW_015961180.1	2522325	2526516	-	107854539	protein WVD2-like 4$	-	-	-
LOC107858733	2.9705	1.03753	0.330813	3.13632	0.00171085	NA	NC_029978.1	95416985	95420956	+	107858733	protein WVD2-like 4$	-	-	-
LOC107856444	425.736	0.656124	0.208125	3.15255	0.00161851	0.0205922	NW_015961643.1	65311	71162	-	107856444	protein WVD2-like 7$	-	-	-
LOC107858831	9.3353	1.11359	0.359349	3.09892	0.0019423	0.0235382	NC_029978.1	107221444	107225649	-	107858831	protein WVD2-like 7$	-	-	-
LOC107838790	6.91943	-1.28433	0.362215	-3.54577	0.000391468	0.00728416	NC_029984.1	2125205	2129859	-	107838790	protein XRI1-like	-	-	-
LOC107843723	143.029	1.28255	0.177772	7.21461	5.40892e-13	1.63762e-10	NC_029986.1	197357294	197358278	+	107843723	protein YLS9-like	-	-	-
LOC107869969	53.7884	1.64516	0.347374	4.73599	2.17985e-06	0.000112373	NC_029981.1	39491	42591	+	107869969	protochlorophyllide-dependent translocon component 52, chloroplastic-like$	-	-	-
LOC107842338	21.4394	1.23006	0.33693	3.6508	0.000261424	0.00533839	NC_029985.1	32792185	32794970	-	107842338	protodermal factor 1-like	-	-	-
LOC107849589	116.814	0.70167	0.224579	3.12438	0.00178178	0.0221489	NC_029988.1	11956988	11962500	-	107849589	psbP domain-containing protein 3, chloroplastic	-	-	-
LOC107876876	13.9756	1.00004	0.359643	2.78066	0.00542486	0.0483247	NC_029977.1	93663153	93668975	-	107876876	pumilio homolog 12$	-	-	-
LOC107862848	103.871	1.22875	0.222305	5.52734	3.25132e-08	3.33358e-06	NC_029979.1	30456633	30459293	-	107862848	purple acid phosphatase 17-like$	-	-	K14379
LOC107854928	18.2479	1.19739	0.358525	3.33978	0.000838457	0.0128012	NW_015961295.1	1487	3120	+	107854928	putative aminoacrylate hydrolase RutD$	-	-	-
LOC107848688	64.3043	-0.963131	0.282172	-3.41327	0.000641881	0.0104425	NC_029987.1	11892140	11893141	+	107848688	putative calcium-binding protein CML19	-	-	K13448
LOC107860755	3.3198	0.982547	0.338836	2.89977	0.00373434	NA	NC_029978.1	163096749	163097666	+	107860755	putative calcium-binding protein CML19	-	-	K13448
LOC107843905	141.099	0.942633	0.26501	3.55697	0.000375156	0.00709144	NC_029986.1	202655697	202661589	-	107843905	putative calcium-transporting ATPase 11, plasma membrane-type$	-	-	K01537
LOC107869862	49.8384	1.0771	0.252631	4.26353	2.01225e-05	0.000706184	NC_029977.1	21860447	21864039	+	107869862	putative disease resistance protein RGA3	-	GO:0032550:purine ribonucleoside binding;GO:0043168:anion binding;GO:0032559:adenyl ribonucleotide binding;	K19613
LOC107864330	455.419	1.09476	0.246727	4.43713	9.11669e-06	0.0003761	NC_029979.1	245682125	245684996	+	107864330	putative disease resistance RPP13-like protein 3	-	GO:0032550:purine ribonucleoside binding;GO:0043168:anion binding;GO:0032559:adenyl ribonucleotide binding;	-
LOC107878265	60.5839	0.982219	0.241062	4.07455	4.6103e-05	0.00139111	NC_029983.1	188532310	188533751	+	107878265	putative F-box protein At4g38870	-	-	-
LOC107853575	97.784	-1.71252	0.203588	-8.4117	4.04094e-17	2.40611e-14	NW_015960908.1	10	1743	-	107853575	putative F-box protein PP2-B12	-	-	-
LOC107851106	1091	-1.18212	0.0892727	-13.2417	5.04013e-40	2.25079e-36	NC_029988.1	202907785	202910720	-	107851106	putative F-box protein PP2-B12	-	-	-
LOC107854325	108.639	0.97942	0.260481	3.76004	0.000169887	0.00382067	NW_015961143.1	26930	29711	-	107854325	putative F-box/LRR-repeat protein At4g15060$	-	-	-
LOC107843954	61.3399	-1.119	0.361861	-3.09236	0.00198574	0.0239347	NC_029986.1	203447924	203449344	+	107843954	putative germin-like protein 2-1	-	-	-
LOC107867637	280.799	-0.774986	0.265859	-2.91502	0.00355661	0.0364079	NC_029977.1	11033149	11040387	+	107867637	putative glucuronosyltransferase PGSIP8$	-	-	-
LOC107863562	1108.46	-1.05198	0.361904	-2.90679	0.00365158	0.0371248	NC_029979.1	109026601	109027322	+	107863562	putative glycine-rich cell wall structural protein 1	-	-	-
LOC107872156	369.829	-0.614763	0.135012	-4.55341	5.27836e-06	0.000235131	NC_029981.1	208262282	208269084	-	107872156	putative late blight resistance protein homolog R1A-10	-	-	-
LOC107873699	55.5438	0.931073	0.271417	3.43042	0.000602653	0.00998545	NC_029982.1	217811952	217850380	+	107873699	putative late blight resistance protein homolog R1A-3	-	-	-
LOC107873540	57.0732	1.36342	0.352461	3.86829	0.000109603	0.00270355	NC_029982.1	206580050	206596644	+	107873540	putative late blight resistance protein homolog R1A-3	-	-	-
LOC107873743	474.91	0.625653	0.127832	4.89434	9.86365e-07	5.75799e-05	NC_029982.1	219290963	219298187	+	107873743	putative late blight resistance protein homolog R1A-3$	-	GO:0043531:ADP binding;	-
LOC107873595	11.4335	-0.988609	0.352298	-2.80617	0.00501336	0.0459486	NC_029982.1	213273407	213316642	-	107873595	putative late blight resistance protein homolog R1B-13	-	-	-
LOC107864438	279.871	-0.774141	0.206873	-3.74211	0.000182483	0.00401935	NC_029979.1	249131555	249136455	-	107864438	putative late blight resistance protein homolog R1B-16	-	-	-
LOC107842183	222.364	-0.694612	0.192559	-3.60727	0.000309439	0.00606753	NC_029985.1	20612810	20618449	+	107842183	putative late blight resistance protein homolog R1B-16	-	-	-
LOC107852559	133.009	0.836199	0.221363	3.77751	0.000158404	0.00361837	NW_015960523.1	262138	275112	+	107852559	putative late blight resistance protein homolog R1B-16	-	-	-
LOC107844962	6.09223	1.02326	0.358541	2.85395	0.0043179	NA	NC_029986.1	167082678	167086120	+	107844962	putative late blight resistance protein homolog R1B-16	-	-	-
LOC107856190	143.293	0.617589	0.192843	3.20254	0.0013622	0.0181319	NW_015961581.1	13144	27695	+	107856190	putative late blight resistance protein homolog R1B-17	-	-	-
LOC107867299	100.49	0.691843	0.244448	2.83023	0.00465145	0.0438233	NC_029980.1	13866764	13873811	+	107867299	putative lipase ROG1	-	-	-
LOC107852137	307.076	-1.2011	0.361707	-3.32065	0.000898082	0.0134246	NW_015960406.1	3048	3970	-	107852137	putative mediator of RNA polymerase II transcription subunit 12	-	-	-
LOC107847530	1260.93	0.67784	0.172146	3.93758	8.23072e-05	0.00215314	NC_029987.1	214884416	214891976	-	107847530	putative phospholipid-transporting ATPase 9$	-	-	K01530
LOC107876065	652.241	1.66509	0.231776	7.18403	6.76867e-13	2.01515e-10	NC_029982.1	22373406	22375577	-	107876065	putative receptor-like protein kinase At1g72540	-	GO:0005524:ATP binding;GO:0004674:protein serine/threonine kinase activity;	K04733
LOC107877942	62.3293	0.857143	0.28667	2.99	0.00278978	0.0307806	NC_029983.1	105026567	105030602	-	107877942	putative receptor-like protein kinase At3g47110	-	-	K04730
LOC107870651	470.844	0.782005	0.140516	5.56523	2.61803e-08	2.79677e-06	NC_029981.1	65376954	65383362	+	107870651	putative receptor-like protein kinase At4g00960	-	-	-
LOC107860402	46.7284	0.762518	0.266466	2.8616	0.00421506	0.0410767	NC_029978.1	157555947	157559708	-	107860402	putative serine protease HtrA$	-	-	-
LOC107859416	15.2157	-1.06203	0.361622	-2.93686	0.00331557	0.0346745	NC_029978.1	137170139	137175561	-	107859416	putative serine/threonine-protein kinase	-	-	K04733
LOC107848576	204.673	-1.27947	0.272277	-4.69914	2.61263e-06	0.000129278	NC_029987.1	7291576	7292854	-	107848576	putative uncharacterized protein DDB_G0277255	-	-	-
LOC107845800	58.4231	0.900001	0.294505	3.05598	0.00224328	0.0262518	NC_029986.1	3755071	3756252	-	107845800	putative uncharacterized protein DDB_G0281733	-	-	-
LOC107859311	1275.66	-2.60193	0.182935	-14.2232	6.57292e-46	1.17412e-41	NC_029978.1	133607776	133611512	-	107859311	pyruvate decarboxylase 1	-	-	K01568
LOC107845990	3347.19	-0.643085	0.229754	-2.79901	0.00512595	0.0467406	NC_029986.1	144112972	144116290	-	107845990	pyruvate decarboxylase 1	-	-	K01568
LOC107840571	1769.04	0.59023	0.128268	4.60152	4.19415e-06	0.000193093	NC_029984.1	151566045	151572141	+	107840571	rac-like GTP-binding protein 5	GO:0005622:intracellular;GO:0016020:membrane;	GO:0005525:GTP binding;	K04392
LOC107857194	73.3748	0.752948	0.26413	2.85067	0.00436274	0.0419212	NC_029977.1	226029753	226033655	+	107857194	rac-like GTP-binding protein 5	-	-	K04392
LOC107858591	63.7036	1.0281	0.319237	3.2205	0.00127968	0.0173569	NC_029978.1	71598783	71604059	-	107858591	rac-like GTP-binding protein ARAC1	-	-	K04392
LOC107875515	157.695	-1.07498	0.178818	-6.01162	1.83683e-09	2.58357e-07	NC_029982.1	5736916	5739076	+	107875515	ras-related protein Rab11A	-	-	K07904
LOC107873484	197.985	-1.05082	0.204891	-5.12867	2.91803e-07	2.06844e-05	NC_029982.1	191661254	191664466	+	107873484	ras-related protein Rab2BV-like	-	-	K07904
LOC107872780	2992.47	-0.935556	0.222373	-4.20715	2.58615e-05	0.000866723	NC_029982.1	30133759	30139378	-	107872780	receptor homology region, transmembrane domain- and RING domain-containing protein 2-like	-	-	K15692
LOC107844641	158.777	1.1006	0.226715	4.85457	1.2065e-06	6.81897e-05	NC_029986.1	197184017	197187392	+	107844641	receptor-like kinase TMK3	-	-	-
LOC107851024	635.6	0.77487	0.256725	3.01828	0.00254213	0.0288501	NC_029988.1	4342430	4346502	-	107851024	receptor-like kinase TMK4	-	-	-
LOC107838783	1041.75	-0.826518	0.196711	-4.20169	2.64931e-05	0.000879641	NC_029984.1	2000356	2003274	+	107838783	receptor-like protein 12	-	-	-
LOC107850522	367.999	0.677295	0.138312	4.89685	9.73873e-07	5.72246e-05	NC_029988.1	2105254	2108414	-	107850522	receptor-like protein 12$	-	-	-
LOC107838698	399.984	0.689818	0.217143	3.17679	0.00148916	0.0193302	NC_029984.1	492468	495840	-	107838698	receptor-like protein 12$	-	-	-
LOC107856607	42.3578	0.947669	0.334991	2.82894	0.0046703	0.0439545	NW_015961706.1	400	1807	+	107856607	receptor-like protein 51	-	-	-
LOC107863048	65.093	0.749016	0.262543	2.85293	0.00433182	0.0417271	NC_029979.1	38978119	38982280	+	107863048	receptor-like protein kinase	-	-	-
LOC107840970	631.225	-1.82296	0.262588	-6.94227	3.85839e-12	9.62117e-10	NC_029985.1	7170097	7173629	-	107840970	receptor-like protein kinase 5	-	-	-
LOC107853319	5156.59	0.664655	0.140728	4.72299	2.32405e-06	0.000118613	NW_015960826.1	1012860	1016550	+	107853319	receptor-like protein kinase FERONIA	-	-	-
LOC107867316	2114.52	-0.670076	0.178567	-3.75252	0.000175065	0.00391388	NC_029980.1	14698895	14703487	-	107867316	receptor-like protein kinase HAIKU2$	-	-	-
LOC107878387	62.7329	0.710552	0.238512	2.97911	0.00289088	0.0315663	NC_029983.1	203015379	203019418	+	107878387	receptor-like protein kinase HSL1	-	-	-
LOC107878556	116.368	0.766206	0.225617	3.39604	0.00068368	0.0109409	NC_029983.1	212387706	212390470	-	107878556	receptor-like serine/threonine-protein kinase At1g78530	-	-	-
LOC107872395	614.51	-0.638501	0.157477	-4.05458	5.02242e-05	0.00147558	NC_029977.1	44350113	44355103	+	107872395	receptor-like serine/threonine-protein kinase At2g45590$	-	-	-
LOC107855891	53.3026	1.00276	0.29489	3.40047	0.000672707	0.0107966	NW_015961487.1	1771977	1784822	-	107855891	replication protein A 32 kDa subunit A-like$	-	-	K10739
LOC107862312	146.738	1.09295	0.334863	3.26388	0.00109897	0.0156296	NC_029979.1	12889891	12893674	-	107862312	replication protein A 70 kDa DNA-binding subunit B	-	-	K07466
LOC107875997	368.837	1.25235	0.171891	7.28575	3.19888e-13	1.02039e-10	NC_029982.1	19399041	19404968	+	107875997	respiratory burst oxidase homolog protein D-like	-	-	K13447
LOC107839327	137.7	0.838919	0.230512	3.63937	0.000273307	0.00552897	NC_029984.1	125066784	125071307	-	107839327	rho GTPase-activating protein 5-like	-	-	-
LOC107846004	111.77	0.821782	0.20655	3.9786	6.93214e-05	0.00189545	NC_029986.1	146203446	146205597	+	107846004	rhodanese-like domain-containing protein 10	-	-	-
LOC107878559	438.906	0.6794	0.144602	4.69841	2.62189e-06	0.000129378	NC_029983.1	212430789	212435784	+	107878559	ribokinase$	-	-	K00852
LOC107877524	25.5146	1.13461	0.36226	3.13202	0.00173607	0.0217166	NC_029983.1	4261225	4265216	-	107877524	ribonuclease MC-like	-	-	-
LOC107853911	417.039	0.763028	0.237135	3.21769	0.00129227	0.0174744	NW_015960990.1	36727	43510	-	107853911	ribonucleoside-diphosphate reductase large subunit	-	-	K10807
LOC107860771	254.012	1.2306	0.292583	4.206	2.59928e-05	0.000867715	NC_029978.1	163232519	163233851	+	107860771	ribonucleoside-diphosphate reductase small chain	-	-	K10808
LOC107844790	82.9474	-1.50532	0.348798	-4.31572	1.59082e-05	0.000584737	NC_029986.1	7558791	7560150	+	107844790	RING-H2 finger protein ATL40-like	-	-	K19038
LOC107840376	202.9	-0.874853	0.305693	-2.86187	0.00421146	0.041064	NC_029984.1	147812247	147814573	-	107840376	RING-H2 finger protein ATL65	-	-	-
LOC107852660	4.81009	1.19326	0.354999	3.36131	0.000775744	NA	NW_015960575.1	1258659	1259498	+	107852660	RING-H2 finger protein ATL78-like	-	-	K19040
LOC107868248	185.929	0.615533	0.173468	3.5484	0.000387577	0.00724194	NC_029980.1	201935229	201938923	+	107868248	RING-H2 finger protein ATL80-like$	-	-	-
LOC107862903	148.894	0.795546	0.202659	3.92553	8.65386e-05	0.00222743	NC_029979.1	33414413	33419610	+	107862903	RNA polymerase sigma factor sigA-like	-	-	K03086
LOC107866843	42.8822	0.767932	0.259956	2.95408	0.00313601	0.0333245	NC_029980.1	1756455	1759975	-	107866843	RNA pseudouridine synthase 2, chloroplastic$	-	-	K15452
LOC107867475	92.0459	1.38307	0.322857	4.28384	1.83697e-05	0.000657589	NC_029980.1	25890823	25898954	+	107867475	RNA-binding protein 24-B-like	-	-	-
LOC107875207	159.603	0.929748	0.185799	5.00405	5.61373e-07	3.63326e-05	NC_029982.1	66937	72677	-	107875207	RNA-binding protein BRN1-like$	-	-	K13207
LOC107840837	176.335	1.21879	0.267094	4.56316	5.03895e-06	0.000227875	NC_029985.1	3905634	3913082	-	107840837	rop guanine nucleotide exchange factor 14-like, transcript variant X4	-	-	-
LOC107843176	21.2174	1.52476	0.345373	4.41482	1.01092e-05	0.000406226	NC_029985.1	236473999	236477594	-	107843176	rop guanine nucleotide exchange factor 7-like	-	-	-
LOC107850602	23946.3	-0.93987	0.125125	-7.51147	5.84688e-14	2.17589e-11	NC_029988.1	3119047	3121924	+	107850602	S-adenosylmethionine synthase 2	GO:0005737:cytoplasm;	GO:0004478:methionine adenosyltransferase activity;GO:0046872:metal ion binding;GO:0005524:ATP binding;	K00789
LOC107850860	3543.58	1.35567	0.329328	4.11647	3.84711e-05	0.00119932	NC_029988.1	229341118	229344928	-	107850860	scarecrow-like protein 13	-	-	-
LOC107859933	1113.44	-0.699031	0.116716	-5.98918	2.109e-09	2.9204e-07	NC_029978.1	148741820	148744199	-	107859933	scarecrow-like protein 15	-	-	-
LOC107851490	227.42	-0.970537	0.242962	-3.99461	6.48017e-05	0.00180585	NC_029988.1	1952766	1955178	+	107851490	scarecrow-like protein 3	-	-	-
LOC107853052	55.9899	0.65746	0.231019	2.84592	0.00442835	0.0423292	NW_015960716.1	66770	70626	+	107853052	scarecrow-like protein 9$	-	-	-
LOC107850975	46.4534	-1.28853	0.267568	-4.81569	1.46689e-06	7.96447e-05	NC_029988.1	20896677	20898378	+	107850975	scopoletin glucosyltransferase-like	-	-	-
LOC107878054	347.026	0.897441	0.244183	3.67529	0.000237581	0.00496363	NC_029983.1	151532119	151534106	-	107878054	scopoletin glucosyltransferase-like	-	GO:0016758:transferase activity, transferring hexosyl groups;	-
LOC107850876	805.334	-0.628603	0.0990642	-6.34541	2.21833e-10	3.92336e-08	NC_029988.1	213808877	213818056	+	107850876	SEC12-like protein 1	-	-	K14003
LOC107843702	215.405	0.847208	0.253968	3.33589	0.000850281	0.012907	NC_029986.1	196578798	196582424	+	107843702	secoisolariciresinol dehydrogenase-like	-	-	-
LOC107849564	68.6237	1.05562	0.347755	3.03554	0.00240108	0.0276891	NC_029988.1	47653855	47655575	-	107849564	secoisolariciresinol dehydrogenase-like	-	-	-
LOC107878324	82.7784	0.753338	0.27143	2.77544	0.00551271	0.0488702	NC_029983.1	196043949	196049551	+	107878324	secretory carrier-associated membrane protein 1	-	-	-
LOC107871938	5.67262	-1.26207	0.348453	-3.62193	0.000292408	NA	NC_029981.1	158952772	158981483	+	107871938	serine carboxypeptidase-like 19	-	-	K16296
LOC107875367	183.47	0.938821	0.283034	3.31699	0.00090994	0.0135565	NC_029982.1	2993152	3006838	+	107875367	serine carboxypeptidase-like 20	-	GO:0004185:serine-type carboxypeptidase activity;	K16296
LOC107847544	278.488	0.674905	0.137077	4.92353	8.49964e-07	5.16425e-05	NC_029987.1	5287791	5295240	-	107847544	serine carboxypeptidase-like 51	-	-	K09646
LOC107875496	1069.22	0.847614	0.242956	3.48875	0.000485277	0.00849804	NC_029982.1	5399577	5403317	-	107875496	serine/arginine-rich splicing factor SR45a-like	-	-	-
LOC107839160	198.48	0.948713	0.325324	2.91621	0.00354313	0.0363115	NC_029977.1	168479279	168482705	-	107839160	serine/threonine protein phosphatase 2A 57 kDa regulatory subunit B' iota isoform	-	-	K11584
LOC107860727	608.169	-0.714005	0.155713	-4.58538	4.53171e-06	0.000207033	NC_029978.1	162651071	162661582	-	107860727	serine/threonine protein phosphatase 2A 57 kDa regulatory subunit B' theta isoform-like$	-	-	K11584
LOC107838861	134.437	0.91449	0.287991	3.17541	0.00149624	0.0193957	NC_029984.1	25211670	25214985	-	107838861	serine/threonine-protein kinase At5g01020-like	-	-	-
LOC107842919	3493.26	-0.823018	0.185031	-4.448	8.66726e-06	0.000362584	NC_029985.1	213440241	213445034	-	107842919	serine/threonine-protein kinase CDL1-like	-	-	-
LOC107875991	29.0132	-0.944265	0.320046	-2.95041	0.00317357	0.0335571	NC_029982.1	19194032	19208729	+	107875991	serine/threonine-protein kinase OSR1-like$	-	-	K08835
LOC107867461	869.962	-0.596025	0.177143	-3.36464	0.000766427	0.0119257	NC_029980.1	24410726	24414964	+	107867461	serine/threonine-protein kinase SAPK1-like$	-	-	K14498
LOC107868580	771.779	-1.78229	0.13031	-13.6773	1.38763e-42	8.26243e-39	NC_029977.1	14772761	14777442	-	107868580	serine/threonine-protein kinase SAPK3-like	-	GO:0005524:ATP binding;GO:0004674:protein serine/threonine kinase activity;	K14498
LOC107843398	25.8985	1.44592	0.304411	4.74989	2.03528e-06	0.000105686	NC_029986.1	165007293	165012763	+	107843398	serine/threonine-protein kinase STN8, chloroplastic	-	-	-
LOC107878525	54.4457	1.42625	0.321973	4.42972	9.43558e-06	0.000386577	NC_029983.1	210838922	210840633	+	107878525	serine/threonine-protein kinase WAG1-like	-	-	-
LOC107867526	120.012	1.48694	0.255734	5.81443	6.08417e-09	7.65363e-07	NC_029980.1	29584710	29587373	-	107867526	serine/threonine-protein kinase-like protein CCR4	-	-	-
LOC107868059	394.592	1.6903	0.205379	8.23016	1.86958e-16	9.54178e-14	NC_029980.1	162081951	162084530	-	107868059	serine/threonine-protein kinase-like protein CCR4	-	-	-
LOC107839633	145.713	-0.716499	0.252055	-2.84264	0.00447422	0.0425801	NC_029984.1	132427488	132430412	-	107839633	serine/threonine-protein phosphatase PP1 isozyme 9	-	-	K06269
LOC107867111	50.064	-0.893656	0.247127	-3.61619	0.000298975	0.00591427	NC_029980.1	7843686	7845656	+	107867111	serpin-ZX-like	-	-	K13963
LOC107867110	865.648	-0.621686	0.139081	-4.46996	7.82341e-06	0.000331947	NC_029980.1	7818417	7820216	+	107867110	serpin-ZX-like	-	-	K13963
LOC107840863	169.866	1.03832	0.317908	3.26612	0.00109031	0.0155935	NC_029985.1	5048000	5050514	+	107840863	shikimate O-hydroxycinnamoyltransferase-like	-	-	-
LOC107863248	12.4924	1.02038	0.357625	2.85321	0.00432801	0.0417271	NC_029979.1	54082946	54086923	-	107863248	short-chain dehydrogenase TIC 32, chloroplastic-like	-	-	K19329
LOC107856759	233.734	-0.741992	0.234672	-3.16183	0.00156783	0.0200617	NW_015961755.1	3131	7621	+	107856759	siroheme synthase	-	-	-
LOC107844055	31.0337	1.29296	0.320245	4.0374	5.40467e-05	0.00156727	NC_029977.1	224384159	224388022	+	107844055	sister chromatid cohesion protein DCC1	-	-	K11271
LOC107840525	218.488	-0.875771	0.305167	-2.86981	0.0041072	0.0403781	NC_029984.1	150679312	150680997	-	107840525	snakin-2	-	-	-
LOC107855393	511.694	-0.621543	0.108529	-5.72697	1.02241e-08	1.22572e-06	NW_015961388.1	2585238	2589446	+	107855393	SNAP25 homologous protein SNAP33	-	-	K18211
LOC107847749	705.552	-0.920696	0.188574	-4.88241	1.04794e-06	6.03801e-05	NC_029987.1	190893527	190898442	+	107847749	sphinganine C4-monooxygenase 1-like	GO:0016021:integral component of membrane;	GO:0016491:oxidoreductase activity;GO:0005506:iron ion binding;	K04713
LOC107857225	62.1097	1.12615	0.34272	3.28592	0.00101649	0.0147263	NC_029977.1	229375672	229378280	+	107857225	SPX domain-containing protein 3	-	-	-
LOC107845548	674.273	0.819311	0.207392	3.95054	7.79751e-05	0.00205741	NC_029986.1	42052483	42057921	-	107845548	squamosa promoter-binding-like protein 6$	-	-	-
LOC107879680	172.236	0.703614	0.217702	3.23201	0.00122924	0.0168389	NC_029984.1	92934284	92935414	-	107879680	stellacyanin	-	-	-
LOC107863516	40.6148	1.10381	0.330769	3.33711	0.000846554	0.0128806	NC_029979.1	100671106	100684997	-	107863516	structural maintenance of chromosomes protein 2-1-like	-	-	K06674
LOC107858694	334.647	0.599344	0.207225	2.89223	0.00382513	0.0383866	NC_029978.1	91439866	91440657	+	107858694	STS14 protein	-	-	-
LOC107863183	175.384	0.940081	0.288327	3.26047	0.00111228	0.0157263	NC_029979.1	47066247	47070920	+	107863183	S-type anion channel SLAH2-like	-	-	-
LOC107861670	949.079	0.637542	0.197337	3.23073	0.00123474	0.0168626	NC_029979.1	1483242	1486030	-	107861670	subtilisin-like protease SBT1.4	-	-	-
LOC107843528	1966.26	-1.14141	0.153345	-7.4434	9.81272e-14	3.50569e-11	NC_029986.1	184351863	184363343	-	107843528	subtilisin-like protease SBT1.7	-	-	-
LOC107860211	2223.01	0.634821	0.113909	5.57305	2.50319e-08	2.69364e-06	NC_029978.1	153907389	153910110	-	107860211	subtilisin-like protease SBT1.7	-	-	-
LOC107867218	299.798	1.1417	0.224903	5.07643	3.8459e-07	2.63215e-05	NC_029980.1	10604354	10607003	-	107867218	subtilisin-like protease SBT1.7	GO:0005576:extracellular region;	GO:0042802:identical protein binding;GO:0004252:serine-type endopeptidase activity;	-
LOC107878009	7468.21	0.615338	0.147943	4.15929	3.19238e-05	0.0010238	NC_029983.1	135830191	135833427	-	107878009	subtilisin-like protease SBT1.8	-	-	-
LOC107855186	349.597	0.85369	0.292885	2.91476	0.00355964	0.0364181	NW_015961352.1	5954	8642	-	107855186	subtilisin-like protease SBT1.9	-	GO:0042802:identical protein binding;GO:0004252:serine-type endopeptidase activity;	-
LOC107839566	53.6142	0.931248	0.268561	3.46754	0.000525241	0.00903156	NC_029977.1	170468025	170470709	-	107839566	subtilisin-like protease SBT1.9	-	-	-
LOC107850676	156.993	1.71504	0.263495	6.50881	7.57505e-11	1.43355e-08	NC_029988.1	20606844	20610091	-	107850676	subtilisin-like protease SBT1.9	-	-	-
LOC107878511	74.8059	0.939524	0.308176	3.04866	0.00229866	0.0266976	NC_029983.1	210405549	210410898	+	107878511	subtilisin-like protease SBT5.3	-	-	-
LOC107864054	4129.27	-0.802579	0.0760572	-10.5523	4.95663e-26	8.85404e-23	NC_029979.1	233179747	233189074	-	107864054	sucrose synthase 2	-	-	K00695
LOC107877893	148.85	1.09516	0.232729	4.70574	2.52944e-06	0.000125509	NC_029983.1	74791455	74795255	+	107877893	sucrose synthase-like	-	-	K00695
LOC107841014	171.993	-0.88623	0.203216	-4.36102	1.2946e-05	0.000493078	NC_029985.1	9360471	9366134	-	107841014	sugar transport protein 14-like	-	-	-
LOC107864152	79.5195	-0.806381	0.23266	-3.46592	0.000528425	0.00905179	NC_029979.1	238053599	238060698	-	107864152	sulfate transporter 3.1-like	GO:0016021:integral component of membrane;	GO:0008271:secondary active sulfate transmembrane transporter activity;	K17471
LOC107843088	748.868	-0.965998	0.344038	-2.80783	0.00498772	0.0458311	NC_029985.1	233376043	233385467	-	107843088	synaptotagmin-3-like$	-	-	-
LOC107873272	7.82637	0.998703	0.339728	2.93971	0.00328518	0.0344561	NC_029982.1	117849131	117851182	-	107873272	syntaxin-related protein KNOLLE	-	-	K08486
LOC107859348	4822.41	0.626747	0.214313	2.92445	0.00345068	0.035671	NC_029978.1	135340580	135341999	-	107859348	TBC1 domain family member 5 homolog A	-	-	-
LOC107870194	574.898	-0.727185	0.153168	-4.74763	2.05817e-06	0.000106566	NC_029981.1	7151379	7156708	-	107870194	telomere repeat-binding protein 3-like	-	-	-
LOC107840548	28.6884	1.25572	0.358226	3.50539	0.000455935	0.00815252	NC_029984.1	151048082	151050251	+	107840548	thaumatin-like protein 1	-	-	-
LOC107839128	316.938	0.591005	0.208045	2.84076	0.00450062	0.0428073	NC_029977.1	168106789	168107741	+	107839128	thylakoid lumenal 19 kDa protein, chloroplastic	-	-	-
LOC107867301	454.985	-0.694378	0.151396	-4.58651	4.50707e-06	0.000206435	NC_029977.1	8992111	9009062	-	107867301	thylakoid lumenal protein TL20.3, chloroplastic	-	-	-
LOC107854027	29.8258	1.37482	0.317775	4.32639	1.51574e-05	0.000562665	NW_015961041.1	1390843	1393680	+	107854027	thymidine kinase-like	-	-	K00857
LOC107867630	56.0101	1.16962	0.333912	3.50277	0.000460453	0.00820144	NC_029980.1	42118666	42131017	+	107867630	titin homolog$	-	-	-
LOC107878612	1346.88	0.929549	0.151314	6.14318	8.08861e-10	1.22447e-07	NC_029983.1	214171075	214175525	-	107878612	TPR repeat-containing thioredoxin TTL1	-	-	K09527
LOC107863342	379.623	0.811805	0.169006	4.80342	1.55975e-06	8.44299e-05	NC_029979.1	65169117	65224952	-	107863342	traB domain-containing protein	-	-	-
LOC107838913	2029.39	-1.16894	0.177419	-6.58861	4.43965e-11	8.71489e-09	NC_029977.1	166910755	166913267	-	107838913	transcription factor bHLH130-like	-	-	-
LOC107872647	64.7586	1.05346	0.338563	3.11157	0.00186096	0.022847	NC_029981.1	202944741	202945716	+	107872647	transcription factor bHLH147-like	-	-	-
LOC107860141	51.6858	1.94555	0.335408	5.80054	6.61021e-09	8.14333e-07	NC_029978.1	152401558	152403923	+	107860141	transcription factor bHLH25-like	-	-	-
LOC107856183	48.3629	-0.726591	0.252935	-2.87264	0.00407058	0.0401064	NW_015961578.1	512263	515735	+	107856183	transcription factor bHLH30-like	-	-	-
LOC107850131	537.127	-0.594992	0.165781	-3.58902	0.000331924	0.00643076	NC_029977.1	289590956	289626841	-	107850131	transcription factor bHLH35-like$	-	-	-
LOC107843930	298.693	0.957968	0.277582	3.45112	0.000558268	0.00946455	NC_029986.1	203090504	203096833	-	107843930	transcription factor bHLH48$	-	-	-
LOC107870799	4.13059	1.15916	0.347774	3.33307	0.000858923	NA	NC_029977.1	29736395	29740391	+	107870799	transcription factor bHLH71-like	-	-	-
LOC107875361	116.98	1.25399	0.307011	4.08449	4.41731e-05	0.00134653	NC_029982.1	2841552	2844094	-	107875361	transcription factor bHLH78-like	-	-	-
LOC107848388	160.524	0.69409	0.19895	3.48877	0.000485254	0.00849804	NC_029987.1	154231253	154235235	+	107848388	transcription factor bHLH90-like$	-	-	-
LOC107875490	543.534	0.635412	0.109477	5.80404	6.4735e-09	8.03028e-07	NC_029982.1	5294546	5297124	-	107875490	transcription factor DIVARICATA-like	-	-	-
LOC107844851	29.1537	1.43176	0.323662	4.42363	9.70575e-06	0.000394031	NC_029986.1	148018959	148021270	+	107844851	transcription factor DIVARICATA-like	-	-	-
LOC107850892	2388.88	-1.17432	0.327684	-3.58371	0.000338753	0.00649961	NC_029988.1	202672122	202674698	+	107850892	transcription factor DIVARICATA-like$	-	-	-
LOC107869394	44.1016	1.00992	0.261703	3.85905	0.00011383	0.0027778	NC_029980.1	2789656	2800050	-	107869394	transcription factor E2FC	-	-	K06620
LOC107857067	2954.11	-1.28295	0.361381	-3.55014	0.00038503	0.00721751	NW_015961889.1	489	1581	+	107857067	transcription factor HBP-1b(c38)-like	-	-	-
LOC107875979	76.2057	1.20065	0.28513	4.21088	2.5438e-05	0.000856103	NC_029982.1	18908999	18912748	+	107875979	transcription factor ICE1-like	-	-	-
LOC107845731	171.901	-0.652	0.176236	-3.69959	0.000215947	0.00457588	NC_029986.1	357142	362797	-	107845731	transcription factor ILR3-like$	-	-	-
LOC107847654	205.431	1.2688	0.252583	5.02329	5.07932e-07	3.31138e-05	NC_029987.1	9876072	9882509	+	107847654	transcription factor LHW-like	-	-	-
LOC107860239	1386.28	1.58319	0.143404	11.0401	2.44851e-28	6.24825e-25	NC_029978.1	154369346	154370841	-	107860239	transcription factor MYB44-like	-	-	K09422
LOC107856507	53.1652	1.33094	0.313105	4.25079	2.13021e-05	0.000739566	NW_015961666.1	692626	693789	+	107856507	transcription factor MYB82-like	-	-	K09422
LOC107875895	303.188	-1.40354	0.21733	-6.45807	1.06046e-10	1.97322e-08	NC_029982.1	16474368	16476624	-	107875895	transcription factor MYB86-like$	-	-	K09422
LOC107850747	446.604	0.736373	0.122887	5.99229	2.06909e-09	2.88751e-07	NC_029977.1	297340490	297342708	+	107850747	transcription factor MYC2-like	-	-	K13422
LOC107878077	303.464	0.661759	0.232177	2.85023	0.00436873	0.0419563	NC_029983.1	157090166	157093980	-	107878077	transcription factor PIF4	-	-	K16189
LOC107849368	1256.52	-0.671476	0.172485	-3.89295	9.90342e-05	0.00248811	NC_029977.1	283642126	283643600	-	107849368	transcription factor Pur-alpha 1-like$	-	-	-
LOC107878623	15.3543	1.01145	0.362259	2.79206	0.00523743	0.0473469	NC_029983.1	214500674	214502739	+	107878623	transcription factor TCP4-like	-	-	-
LOC107861656	379.333	0.648274	0.148096	4.37738	1.20116e-05	0.000465432	NC_029979.1	1268637	1281932	+	107861656	transcriptional activator DEMETER-like$	-	-	-
LOC107839268	991.084	0.734247	0.196314	3.74016	0.000183902	0.00403965	NC_029984.1	123680281	123688080	+	107839268	transcriptional activator TAF-1	-	-	K09060
LOC107872801	1014.15	-0.929164	0.202316	-4.59265	4.37658e-06	0.000200974	NC_029982.1	30873569	30877917	-	107872801	transcriptional corepressor LEUNIG-like$	-	-	-
LOC107845677	229.778	1.16386	0.301022	3.86638	0.000110463	0.0027122	NC_029986.1	9958361	9959676	-	107845677	transcriptional regulator ATRX homolog	-	-	-
LOC107877566	754.853	-0.633864	0.161286	-3.93006	8.49249e-05	0.00219539	NC_029983.1	7240803	7251753	+	107877566	translation initiation factor IF-3-like$	-	-	K02520
LOC107863438	441.496	1.18705	0.359282	3.30396	0.000953292	0.0140849	NC_029979.1	83424133	83429814	-	107863438	trehalose-phosphate phosphatase A-like, transcript variant X7	-	-	K01087
LOC107842608	22.6818	-1.17987	0.339804	-3.47222	0.000516176	0.00890866	NC_029985.1	130761711	130763669	+	107842608	trihelix transcription factor GT-3b	-	-	-
LOC107843645	266.465	0.797815	0.175083	4.55677	5.19457e-06	0.000233071	NC_029986.1	192789213	192792604	-	107843645	trihelix transcription factor PTL-like	-	-	-
LOC107876023	169.615	0.90811	0.200086	4.5386	5.66289e-06	0.000251008	NC_029982.1	20374929	20376054	-	107876023	triphosphate tunel metalloenzyme 3-like	-	-	-
LOC107851184	1364.68	-0.756897	0.196424	-3.85339	0.000116494	0.00281968	NC_029988.1	228279708	228285405	-	107851184	tropinone reductase-like 3	-	-	K11147
LOC107860538	22.9424	1.59137	0.358094	4.444	8.83008e-06	0.000365967	NC_029978.1	159881879	159883966	-	107860538	tubulin alpha chain-like	-	-	K07374
LOC107845706	925.655	0.593052	0.142898	4.15017	3.32226e-05	0.00105597	NC_029977.1	230018411	230030548	-	107845706	tubulin-folding cofactor D	-	-	-
LOC107859144	65.5874	0.812098	0.284259	2.85689	0.00427808	0.0414109	NC_029978.1	128094078	128095509	-	107859144	two-component response regulator ORR10-like	-	-	K14492
LOC107872899	303.472	0.787256	0.182631	4.31064	1.62784e-05	0.000595864	NC_029982.1	38164694	38170270	-	107872899	two-component response regulator-like APRR2$	-	-	-
LOC107839075	326.366	-0.757279	0.266166	-2.84514	0.00443917	0.0423821	NC_029984.1	104062753	104076861	-	107839075	two-on-two hemoglobin-3	-	-	-
LOC107867077	59.8934	0.832118	0.257531	3.23114	0.00123297	0.0168626	NC_029980.1	6978547	6991285	+	107867077	type IV inositol polyphosphate 5-phosphatase 11	-	-	K01106
LOC107878193	49.0239	-1.01374	0.357097	-2.83884	0.00452781	0.0429529	NC_029983.1	175137529	175149525	-	107878193	ubiquitin carboxyl-terminal hydrolase 12-like$	-	-	-
LOC107862509	10349.7	-0.636419	0.137276	-4.63604	3.55152e-06	0.00016739	NC_029979.1	18689378	18696022	+	107862509	ubiquitin-conjugating enzyme E2 2-like	-	GO:0016881:acid-amino acid ligase activity;	K10573
LOC107870862	434.711	0.815484	0.173684	4.69521	2.66333e-06	0.000130343	NC_029981.1	135571370	135574974	-	107870862	U-box domain-containing protein 11-like	-	-	-
LOC107862406	93.3467	0.921926	0.230501	3.99967	6.34313e-05	0.00177598	NC_029979.1	16332768	16335104	-	107862406	U-box domain-containing protein 19-like	-	-	-
LOC107871041	174.499	1.05582	0.232152	4.54794	5.41724e-06	0.000240717	NC_029981.1	178356011	178358414	-	107871041	U-box domain-containing protein 30-like	-	-	-
LOC107839341	105.628	0.754134	0.271541	2.77724	0.00548225	0.0486727	NC_029984.1	125405233	125412729	+	107839341	U-box domain-containing protein 44-like	-	-	-
LOC107859000	777.286	0.657177	0.123608	5.31661	1.05715e-07	8.70228e-06	NC_029978.1	120430130	120435917	-	107859000	UDP-arabinose 4-epimerase 1-like	-	-	K12448
LOC107855295	640.399	-0.916225	0.259494	-3.53082	0.000414275	0.00758721	NW_015961387.1	41377	46229	-	107855295	UDP-glucose 4-epimerase GEPI48	-	-	K01784
LOC107840845	6408	1.2728	0.183359	6.94156	3.87798e-12	9.62117e-10	NC_029985.1	4853779	4855531	+	107840845	UDP-glucuronate 4-epimerase 1	-	-	K08679
LOC107873035	201.321	0.888455	0.265237	3.34966	0.000809096	0.0124701	NC_029977.1	45176461	45178227	+	107873035	UDP-glucuronate 4-epimerase 3	-	-	K08679
LOC107857556	455.908	0.701472	0.193467	3.62579	0.000288078	0.0057177	NC_029978.1	10147965	10149903	-	107857556	UDP-glucuronate 4-epimerase 3-like	-	-	K08679
LOC107875788	73.9631	1.60988	0.356718	4.51303	6.39069e-06	0.000277754	NC_029982.1	12214138	12215929	+	107875788	UDP-glycosyltransferase 73C3-like	-	-	K13496
LOC107850495	755.603	-0.612179	0.104161	-5.87721	4.1723e-09	5.36186e-07	NC_029988.1	7665076	7667885	+	107850495	UDP-glycosyltransferase 74E2-like	-	GO:0016758:transferase activity, transferring hexosyl groups;	-
LOC107851290	897.48	0.685691	0.226621	3.02571	0.00248049	0.0283376	NC_029988.1	7654441	7656848	+	107851290	UDP-glycosyltransferase 74E2-like	-	GO:0016758:transferase activity, transferring hexosyl groups;	K13691
LOC107870274	201.425	-0.585072	0.196713	-2.97424	0.00293715	0.031817	NC_029981.1	9775306	9778786	+	107870274	UDP-glycosyltransferase 79B6-like	-	-	K17193
LOC107843474	75.209	0.817711	0.230929	3.54097	0.000398665	0.00737964	NC_029986.1	173742216	173744262	-	107843474	UDP-glycosyltransferase 89A2	-	-	-
LOC107868943	356.843	0.638461	0.201515	3.1683	0.00153334	0.0196907	NC_029980.1	130522915	130529361	+	107868943	UDP-N-acetylglucosamine transferase subunit ALG14 homolog	-	-	K07441
LOC107871194	246.372	0.753881	0.216888	3.4759	0.000509135	0.0087997	NC_029981.1	201924546	201934036	-	107871194	ultraviolet-B receptor UVR8$	-	-	-
LOC107849659	5.47353	1.03494	0.356772	2.90084	0.00372159	NA	NC_029977.1	285493958	285496153	+	107849659	uncharacterized acetyltransferase At3g50280-like	-	-	-
LOC107878310	942.53	0.87881	0.236856	3.71031	0.000207007	0.00442994	NC_029983.1	194267592	194269742	-	107878310	uncharacterized GPI-anchored protein At4g28100	-	-	-
LOC107848146	39.0403	1.2155	0.295446	4.11413	3.8865e-05	0.00120738	NC_029987.1	203032607	203038002	-	107848146	uncharacterized hydrolase YugF	-	-	-
LOC107839057	448.332	-0.622448	0.184966	-3.36521	0.000764867	0.0119118	NC_029984.1	100323104	100327945	-	107839057	uncharacterized LOC107839057	-	-	-
LOC107839145	173.143	-0.953081	0.242072	-3.93717	8.24468e-05	0.00215314	NC_029977.1	168267135	168271292	+	107839145	uncharacterized LOC107839145	-	-	-
LOC107839423	1216.2	-0.643021	0.12184	-5.27757	1.30911e-07	1.05336e-05	NC_029984.1	127115162	127123673	-	107839423	uncharacterized LOC107839423	-	-	-
LOC107839572	717.348	0.938353	0.158319	5.92697	3.08575e-09	4.04295e-07	NC_029984.1	131351947	131354119	-	107839572	uncharacterized LOC107839572	-	-	-
LOC107839593	413.514	0.765752	0.201892	3.79289	0.000148904	0.00342768	NC_029977.1	170929972	170935689	+	107839593	uncharacterized LOC107839593	-	-	-
LOC107839626	23.8796	-1.2194	0.361786	-3.3705	0.000750315	0.0117261	NC_029984.1	132344163	132345776	+	107839626	uncharacterized LOC107839626	-	-	-
LOC107839670	1142.74	-0.644023	0.152997	-4.20938	2.5607e-05	0.000859809	NC_029977.1	171536347	171540034	+	107839670	uncharacterized LOC107839670	-	-	-
LOC107839728	1286.75	0.687997	0.171575	4.00989	6.07458e-05	0.00172123	NC_029984.1	134053104	134054040	+	107839728	uncharacterized LOC107839728	-	-	-
LOC107839767	101.079	0.910814	0.262009	3.47627	0.000508443	0.0087997	NC_029984.1	135045807	135047393	-	107839767	uncharacterized LOC107839767	-	-	-
LOC107839873	24.6341	1.44254	0.315883	4.56668	4.95501e-06	0.000224648	NC_029984.1	137013510	137015196	+	107839873	uncharacterized LOC107839873$	-	-	-
LOC107839874	35.2101	1.11083	0.341254	3.25513	0.00113341	0.0158669	NC_029984.1	137129344	137131176	+	107839874	uncharacterized LOC107839874	-	-	-
LOC107840276	133.056	-0.708391	0.216947	-3.26528	0.00109357	0.0156026	NC_029984.1	145796845	145805042	+	107840276	uncharacterized LOC107840276	-	-	-
LOC107840360	411.567	0.667703	0.228683	2.91977	0.00350285	0.0360642	NC_029984.1	147539185	147539956	+	107840360	uncharacterized LOC107840360	-	-	-
LOC107840418	32.3715	0.951375	0.306796	3.101	0.00192866	0.0234539	NC_029984.1	148775561	148777543	+	107840418	uncharacterized LOC107840418	-	-	-
LOC107840528	192.27	0.591073	0.193901	3.04832	0.00230124	0.0267103	NC_029984.1	150719040	150719931	+	107840528	uncharacterized LOC107840528	-	-	-
LOC107840808	595.71	-1.02053	0.146983	-6.94318	3.83364e-12	9.62117e-10	NC_029985.1	1279550	1280725	+	107840808	uncharacterized LOC107840808	-	-	-
LOC107840820	65.0122	0.827841	0.233735	3.54179	0.000397423	0.00736703	NC_029985.1	1509591	1515326	-	107840820	uncharacterized LOC107840820$	-	-	-
LOC107840889	22.0376	1.62536	0.361367	4.49781	6.86576e-06	0.000296239	NC_029985.1	5529652	5531261	+	107840889	uncharacterized LOC107840889	-	-	-
LOC107840902	6.4278	1.55689	0.358956	4.33728	1.4426e-05	0.000539104	NC_029977.1	184221996	184222936	+	107840902	uncharacterized LOC107840902	-	-	-
LOC107840951	643.945	1.01507	0.196771	5.15865	2.48743e-07	1.82852e-05	NC_029977.1	184972962	184977051	+	107840951	uncharacterized LOC107840951	-	-	-
LOC107840971	1126.5	0.795048	0.224417	3.54272	0.000396018	0.00735351	NC_029985.1	7193898	7203321	+	107840971	uncharacterized LOC107840971	-	-	-
LOC107840975	156.111	1.73213	0.253604	6.83004	8.4893e-12	1.96941e-09	NC_029977.1	185148198	185151000	-	107840975	uncharacterized LOC107840975	-	-	-
LOC107841357	84.5122	0.756473	0.202319	3.73901	0.000184749	0.00404762	NC_029985.1	89182976	89183611	+	107841357	uncharacterized LOC107841357	-	-	-
LOC107841444	1723.5	1.24119	0.241244	5.14494	2.67608e-07	1.9198e-05	NC_029977.1	194186897	194189592	+	107841444	uncharacterized LOC107841444	-	-	-
LOC107841455	402.92	-0.700999	0.249453	-2.81015	0.00495188	0.0456804	NC_029985.1	139369620	139386536	+	107841455	uncharacterized LOC107841455	-	-	-
LOC107841747	29.9066	-1.27007	0.319347	-3.9771	6.97604e-05	0.00189561	NC_029985.1	238005309	238015422	-	107841747	uncharacterized LOC107841747	-	-	-
LOC107842319	25.4385	0.952958	0.311934	3.055	0.00225061	0.0263002	NC_029985.1	30668851	30672890	-	107842319	uncharacterized LOC107842319	-	-	-
LOC107842378	105.06	1.03702	0.233493	4.44133	8.94038e-06	0.000369681	NC_029985.1	44121698	44133985	-	107842378	uncharacterized LOC107842378$	-	GO:0046872:metal ion binding;	K01246
LOC107842431	163.343	0.640557	0.167086	3.8337	0.000126231	0.00300598	NC_029985.1	64754960	64759194	+	107842431	uncharacterized LOC107842431$	-	-	-
LOC107842544	505.599	0.633476	0.183509	3.45201	0.000556422	0.00944806	NC_029985.1	106402383	106407789	+	107842544	uncharacterized LOC107842544$	-	-	-
LOC107842556	169.295	0.727049	0.174175	4.17423	2.98992e-05	0.000974615	NC_029977.1	208368802	208375531	-	107842556	uncharacterized LOC107842556$	-	-	-
LOC107842610	6.2012	-1.09699	0.36012	-3.04619	0.00231759	0.0268651	NC_029985.1	130984390	130998092	-	107842610	uncharacterized LOC107842610$	-	-	-
LOC107842851	480.48	-1.90041	0.21039	-9.03282	1.67307e-19	1.66034e-16	NC_029985.1	199197115	199200798	+	107842851	uncharacterized LOC107842851	-	-	-
LOC107842860	441.074	1.22503	0.222767	5.49917	3.81585e-08	3.72473e-06	NC_029985.1	200769053	200771437	+	107842860	uncharacterized LOC107842860$	-	-	-
LOC107843104	185.146	0.666188	0.171239	3.89039	0.000100081	0.00250736	NC_029985.1	234305901	234319875	-	107843104	uncharacterized LOC107843104, transcript variant X6	-	-	-
LOC107843115	96.2138	-0.979996	0.27843	-3.51972	0.000431995	0.0078422	NC_029985.1	234588532	234592537	+	107843115	uncharacterized LOC107843115	-	-	-
LOC107843179	181.619	0.798726	0.196438	4.06604	4.78197e-05	0.00143323	NC_029977.1	219907597	219908481	-	107843179	uncharacterized LOC107843179	-	-	-
LOC107843187	159.666	-0.851769	0.177515	-4.79829	1.60024e-06	8.63597e-05	NC_029977.1	219948565	219963102	-	107843187	uncharacterized LOC107843187$	-	-	-
LOC107843242	1230.33	-0.672388	0.112975	-5.95164	2.65474e-09	3.61997e-07	NC_029985.1	238115247	238117447	+	107843242	uncharacterized LOC107843242	-	-	-
LOC107843413	212.121	0.829739	0.17762	4.67142	2.99122e-06	0.000143635	NC_029986.1	166110357	166113212	-	107843413	uncharacterized LOC107843413$	-	-	K03834
LOC107843494	1285.53	-0.698634	0.134373	-5.19923	2.00115e-07	1.52763e-05	NC_029977.1	220624905	220628373	-	107843494	uncharacterized LOC107843494	-	-	-
LOC107843539	55.2778	0.779069	0.28045	2.77793	0.00547071	0.0486205	NC_029986.1	185926321	185935060	+	107843539	uncharacterized LOC107843539	-	-	-
LOC107844266	8.85035	1.09875	0.360396	3.04872	0.00229821	0.0266976	NC_029977.1	225390066	225392106	-	107844266	uncharacterized LOC107844266	-	-	-
LOC107844355	44.7035	0.863	0.288024	2.99628	0.00273296	0.0304167	NC_029986.1	115160646	115161218	+	107844355	uncharacterized LOC107844355	-	-	-
LOC107844480	124.421	-0.844491	0.176813	-4.77617	1.78663e-06	9.42466e-05	NC_029986.1	167658563	167659238	-	107844480	uncharacterized LOC107844480	-	-	-
LOC107845168	18.766	-2.47027	0.348163	-7.09515	1.29209e-12	3.78369e-10	NC_029986.1	202424628	202426308	+	107845168	uncharacterized LOC107845168$	-	-	-
LOC107845287	1925.91	0.605095	0.147424	4.10444	4.05289e-05	0.00125038	NC_029977.1	228364542	228369902	+	107845287	uncharacterized LOC107845287	-	-	-
LOC107845534	462.676	1.21791	0.349331	3.4864	0.000489562	0.00854008	NC_029986.1	29363417	29370690	+	107845534	uncharacterized LOC107845534$	-	-	K01246
LOC107845756	65.1664	-0.925347	0.230822	-4.00892	6.09982e-05	0.00172123	NC_029986.1	10701995	10705473	-	107845756	uncharacterized LOC107845756	-	-	-
LOC107845760	30.5508	1.79489	0.333051	5.38925	7.07542e-08	6.35117e-06	NC_029986.1	115163329	115168453	-	107845760	uncharacterized LOC107845760	-	-	-
LOC107846141	57.7996	1.27742	0.362227	3.52656	0.000421002	0.0076732	NC_029987.1	212696516	212700863	+	107846141	uncharacterized LOC107846141$	-	-	-
LOC107846358	2953.77	-0.863868	0.185039	-4.66858	3.03296e-06	0.00014486	NC_029977.1	231631398	231634575	+	107846358	uncharacterized LOC107846358	-	-	-
LOC107846837	1319.19	-0.620292	0.110873	-5.59462	2.21107e-08	2.45319e-06	NC_029987.1	215838320	215838830	-	107846837	uncharacterized LOC107846837	-	-	-
LOC107847556	3251.03	0.597432	0.150877	3.95972	7.5039e-05	0.00200963	NC_029987.1	179044675	179056889	+	107847556	uncharacterized LOC107847556$	-	-	-
LOC107847805	901.262	-1.18615	0.362258	-3.27431	0.00105921	0.0152345	NC_029987.1	216835329	216838043	-	107847805	uncharacterized LOC107847805	-	-	K19476
LOC107847863	3383.14	-1.00259	0.191791	-5.2275	1.71818e-07	1.34613e-05	NC_029987.1	5512627	5515086	-	107847863	uncharacterized LOC107847863	-	-	-
LOC107847879	501.887	0.614914	0.112123	5.48428	4.15159e-08	3.94468e-06	NC_029987.1	208631231	208637418	-	107847879	uncharacterized LOC107847879, transcript variant X5	-	-	-
LOC107847927	829.718	-0.78992	0.174863	-4.51737	6.26115e-06	0.000274202	NC_029987.1	218409971	218411618	-	107847927	uncharacterized LOC107847927	-	-	-
LOC107847961	693.04	0.761857	0.150963	5.04665	4.49623e-07	2.99687e-05	NC_029977.1	261459922	261467411	-	107847961	uncharacterized LOC107847961$	-	-	-
LOC107848260	59.747	0.684937	0.246213	2.78189	0.00540442	0.0481973	NC_029987.1	204982477	205002321	-	107848260	uncharacterized LOC107848260, transcript variant X4	-	-	-
LOC107848360	117.074	-0.816802	0.292181	-2.79553	0.00518148	0.0470548	NC_029987.1	215046648	215049665	+	107848360	uncharacterized LOC107848360$	-	-	-
LOC107848498	51.6649	1.00941	0.243095	4.15231	3.29138e-05	0.00104802	NC_029987.1	218920726	218928020	+	107848498	uncharacterized LOC107848498$	-	-	-
LOC107848673	21.1364	1.04243	0.353766	2.94667	0.00321218	0.0338521	NC_029987.1	164597780	164602022	+	107848673	uncharacterized LOC107848673	-	-	-
LOC107848797	58.9206	-0.940449	0.290882	-3.2331	0.00122456	0.0168006	NC_029988.1	1926324	1927708	-	107848797	uncharacterized LOC107848797	-	-	-
LOC107849833	6.93415	1.21033	0.362185	3.34174	0.000832547	0.0127436	NC_029988.1	41997027	42001011	+	107849833	uncharacterized LOC107849833	-	-	-
LOC107850446	103.186	0.623676	0.20174	3.09149	0.00199157	0.0239889	NC_029988.1	124278850	124284987	+	107850446	uncharacterized LOC107850446	-	-	-
LOC107850448	52.5067	0.783016	0.267588	2.9262	0.00343134	0.0355122	NC_029988.1	26060658	26068818	+	107850448	uncharacterized LOC107850448	-	-	-
LOC107850449	243.462	0.751886	0.171335	4.38839	1.14193e-05	0.000447331	NC_029988.1	26054649	26067302	+	107850449	uncharacterized LOC107850449	-	-	-
LOC107850843	679.923	-0.694631	0.210362	-3.30208	0.000959704	0.0141334	NC_029988.1	200542766	200547539	+	107850843	uncharacterized LOC107850843	-	-	-
LOC107850939	19.6035	-0.962062	0.331606	-2.90122	0.00371713	0.0376626	NC_029977.1	298506671	298507122	-	107850939	uncharacterized LOC107850939	-	-	-
LOC107851635	157.747	0.997251	0.339683	2.93583	0.00332657	0.0347425	NC_029988.1	225215759	225216782	-	107851635	uncharacterized LOC107851635	-	-	-
LOC107851746	29.7709	-1.64201	0.356697	-4.60337	4.15713e-06	0.000191883	NC_029988.1	201990703	201999187	+	107851746	uncharacterized LOC107851746	-	-	-
LOC107852280	11.7446	-1.00449	0.362122	-2.77389	0.00553904	0.0489821	NW_015960458.1	3170860	3173202	+	107852280	uncharacterized LOC107852280	-	-	-
LOC107852917	347.868	0.681691	0.219153	3.11057	0.00186725	0.0229084	NW_015960681.1	1769246	1772362	-	107852917	uncharacterized LOC107852917	-	-	-
LOC107852955	290.799	0.721182	0.165545	4.35642	1.32208e-05	0.000500347	NW_015960687.1	484791	491598	-	107852955	uncharacterized LOC107852955$6	-	-	-
LOC107853203	125.887	0.872853	0.208474	4.18687	2.8283e-05	0.00093176	NW_015960765.1	88594	90052	-	107853203	uncharacterized LOC107853203	-	-	-
LOC107853204	17.4085	1.0024	0.345705	2.89958	0.00373663	0.0377789	NW_015960766.1	6442	9670	-	107853204	uncharacterized LOC107853204	-	-	-
LOC107853611	694.74	-0.624368	0.201555	-3.09776	0.00194993	0.0235826	NW_015960928.1	21313	23184	+	107853611	uncharacterized LOC107853611$	-	-	-
LOC107853821	357.915	-0.620647	0.124863	-4.97062	6.67383e-07	4.16835e-05	NW_015960977.1	182072	184997	+	107853821	uncharacterized LOC107853821$	-	-	-
LOC107853994	158.125	-0.746482	0.215279	-3.4675	0.00052532	0.00903156	NW_015961034.1	22137	23743	+	107853994	uncharacterized LOC107853994	-	-	-
LOC107854666	13.1836	1.18141	0.352808	3.3486	0.000812223	0.0124951	NC_029977.1	55143932	55144906	+	107854666	uncharacterized LOC107854666	-	-	-
LOC107854929	228.492	0.597594	0.161674	3.69628	0.000218778	0.00461397	NW_015961296.1	36	8556	+	107854929	uncharacterized LOC107854929	-	-	-
LOC107855084	217.668	0.62416	0.195596	3.19106	0.00141752	0.0186459	NW_015961339.1	251103	251558	-	107855084	uncharacterized LOC107855084	-	-	K13119
LOC107855255	252.616	0.657206	0.209798	3.13257	0.00173282	0.0216912	NW_015961378.1	1871	3125	+	107855255	uncharacterized LOC107855255	-	-	-
LOC107855656	32.733	0.85592	0.28652	2.9873	0.00281458	0.0309851	NW_015961438.1	6231	11947	-	107855656	uncharacterized LOC107855656	-	-	-
LOC107855708	37.8344	0.991322	0.323238	3.06685	0.00216328	0.0255067	NW_015961464.1	51213	53857	-	107855708	uncharacterized LOC107855708$	-	-	-
LOC107855899	41.5115	-1.90454	0.348592	-5.46351	4.66815e-08	4.3888e-06	NW_015961488.1	179449	180629	+	107855899	uncharacterized LOC107855899	-	-	-
LOC107856821	73.2462	-0.653414	0.230278	-2.8375	0.00454682	0.0430418	NW_015961759.1	106173	110906	+	107856821	uncharacterized LOC107856821	-	-	-
LOC107856929	36.8323	0.828664	0.280481	2.95443	0.00313243	0.0333245	NW_015961802.1	57966	62470	-	107856929	uncharacterized LOC107856929	-	-	-
LOC107858000	32.1706	1.03771	0.306125	3.38982	0.000699386	0.0111248	NC_029978.1	122046399	122051656	-	107858000	uncharacterized LOC107858000	-	-	-
LOC107858011	48.5386	1.38423	0.357903	3.86761	0.000109905	0.00270419	NC_029978.1	123583860	123584882	-	107858011	uncharacterized LOC107858011	-	-	-
LOC107858455	15.2899	-1.31062	0.345438	-3.79407	0.000148195	0.00341915	NC_029978.1	42290214	42310558	+	107858455	uncharacterized LOC107858455, transcript variant X4	-	-	-
LOC107858654	765.496	1.72968	0.134704	12.8406	9.70628e-38	3.46767e-34	NC_029978.1	83910232	83915242	+	107858654	uncharacterized LOC107858654$	-	-	-
LOC107858886	76.0345	1.35059	0.262096	5.15303	2.56312e-07	1.86118e-05	NC_029978.1	110367492	110370047	-	107858886	uncharacterized LOC107858886	-	-	-
LOC107858925	244.524	-0.941245	0.167074	-5.6337	1.76387e-08	2.03277e-06	NC_029978.1	114160518	114163405	+	107858925	uncharacterized LOC107858925$	-	-	-
LOC107858931	183.171	-2.25072	0.260481	-8.64063	5.59061e-18	3.9946e-15	NC_029978.1	114808209	114809963	+	107858931	uncharacterized LOC107858931	-	-	-
LOC107859424	1624.27	0.738497	0.19971	3.69784	0.000217441	0.00459119	NC_029978.1	137467186	137472439	+	107859424	uncharacterized LOC107859424	-	-	-
LOC107859428	187.132	0.971914	0.187749	5.17666	2.25891e-07	1.68832e-05	NC_029978.1	137562416	137567577	-	107859428	uncharacterized LOC107859428$	-	-	-
LOC107859493	264.838	0.968096	0.272715	3.54984	0.000385458	0.00721751	NC_029978.1	139202382	139205676	-	107859493	uncharacterized LOC107859493	-	-	-
LOC107859675	170.23	0.870435	0.270272	3.2206	0.00127925	0.0173569	NC_029978.1	143117813	143118548	-	107859675	uncharacterized LOC107859675	-	-	-
LOC107859719	1967.28	1.07481	0.129281	8.31377	9.27106e-17	5.01845e-14	NC_029978.1	143795548	143798087	+	107859719	uncharacterized LOC107859719	-	-	-
LOC107859732	155.042	0.819581	0.277645	2.95191	0.00315818	0.0334606	NC_029978.1	143963788	143966709	+	107859732	uncharacterized LOC107859732	-	-	K01246
LOC107859832	7433.9	1.4681	0.218462	6.72016	1.81528e-11	3.86029e-09	NC_029978.1	146869483	146871366	+	107859832	uncharacterized LOC107859832	-	-	-
LOC107859845	40.1328	1.23157	0.352972	3.48915	0.000484552	0.00849804	NC_029978.1	147053261	147056936	-	107859845	uncharacterized LOC107859845	-	-	K19476
LOC107859853	61.4702	0.922082	0.25871	3.56415	0.000365038	0.00693689	NC_029978.1	147275370	147281937	-	107859853	uncharacterized LOC107859853	-	-	-
LOC107860095	32.6029	1.46185	0.356552	4.09996	4.13217e-05	0.00127045	NC_029978.1	151491832	151492839	+	107860095	uncharacterized LOC107860095	-	-	-
LOC107860236	1218.16	-0.890849	0.165627	-5.37865	7.50476e-08	6.66953e-06	NC_029978.1	154280087	154281796	-	107860236	uncharacterized LOC107860236	-	-	-
LOC107860293	50.4409	0.922925	0.310767	2.96983	0.00297963	0.0321796	NC_029978.1	155621041	155623548	+	107860293	uncharacterized LOC107860293	-	-	-
LOC107860295	17.9631	1.24121	0.361764	3.431	0.000601358	0.00998545	NC_029978.1	155647629	155650839	-	107860295	uncharacterized LOC107860295$	-	-	-
LOC107860315	150.028	0.981037	0.255604	3.83811	0.000123987	0.00296982	NC_029978.1	155986771	155990751	+	107860315	uncharacterized LOC107860315	-	-	-
LOC107860365	76.7388	1.16496	0.233782	4.98311	6.25706e-07	3.97757e-05	NC_029978.1	156812159	156817304	-	107860365	uncharacterized LOC107860365	-	-	-
LOC107860413	398.238	0.624904	0.198875	3.14219	0.00167688	0.0211391	NC_029978.1	157702587	157708125	+	107860413	uncharacterized LOC107860413$	-	-	-
LOC107860532	330.181	-0.778257	0.20582	-3.78125	0.000156045	0.00356905	NC_029978.1	159817692	159821768	+	107860532	uncharacterized LOC107860532	-	-	-
LOC107860577	35.6845	1.01868	0.29833	3.41462	0.000638715	0.0104005	NC_029978.1	160609231	160611666	+	107860577	uncharacterized LOC107860577	-	-	-
LOC107860644	113.852	-1.29737	0.32591	-3.98077	6.86935e-05	0.0018878	NC_029978.1	161491849	161492888	-	107860644	uncharacterized LOC107860644	-	-	-
LOC107860990	11.8296	-1.08801	0.362033	-3.00529	0.00265331	0.0297714	NC_029978.1	90929735	90930463	+	107860990	uncharacterized LOC107860990	-	-	-
LOC107860998	6.09997	1.59685	0.356053	4.48486	7.2963e-06	NA	NC_029978.1	92696348	92697122	+	107860998	uncharacterized LOC107860998	-	-	-
LOC107861001	5.15262	1.0531	0.345809	3.04531	0.00232438	NA	NC_029978.1	93392827	93393554	-	107861001	uncharacterized LOC107861001	-	GO:0005488:binding;	-
LOC107861211	334.405	0.616344	0.168965	3.64775	0.000264547	0.00538507	NC_029978.1	135364407	135365177	-	107861211	uncharacterized LOC107861211	-	-	-
LOC107861408	87.3533	1.10521	0.23624	4.67834	2.89209e-06	0.000139249	NC_029978.1	156800691	156801550	+	107861408	uncharacterized LOC107861408	-	-	-
LOC107861502	174.45	0.955673	0.236077	4.04814	5.16261e-05	0.00150686	NC_029978.1	163289188	163289896	+	107861502	uncharacterized LOC107861502	-	-	-
LOC107861629	903.425	0.777685	0.131078	5.93301	2.97434e-09	3.99478e-07	NC_029979.1	858057	862226	-	107861629	uncharacterized LOC107861629	-	-	K03691
LOC107861655	54.7646	1.30338	0.331639	3.93011	8.49076e-05	0.00219539	NC_029979.1	1249940	1251473	-	107861655	uncharacterized LOC107861655	-	-	-
LOC107861869	910.122	-0.635407	0.122268	-5.19686	2.02683e-07	1.54065e-05	NC_029979.1	4721919	4727831	-	107861869	uncharacterized LOC107861869	-	-	-
LOC107861880	119.788	0.981489	0.337724	2.90619	0.00365864	0.0371542	NC_029979.1	4822967	4826705	-	107861880	uncharacterized LOC107861880	-	-	-
LOC107861885	128.859	1.5001	0.199059	7.53595	4.84785e-14	1.84249e-11	NC_029979.1	4956360	4961864	-	107861885	uncharacterized LOC107861885	-	-	-
LOC107861966	64.9073	0.785146	0.238527	3.29164	0.000996044	0.0145125	NC_029979.1	6317298	6318316	-	107861966	uncharacterized LOC107861966	-	-	-
LOC107861997	53.7996	1.15127	0.323646	3.5572	0.000374828	0.00709144	NC_029979.1	6802324	6804725	-	107861997	uncharacterized LOC107861997	-	-	-
LOC107862019	193.808	-1.02731	0.313018	-3.28196	0.00103089	0.0148987	NC_029979.1	7157532	7158636	-	107862019	uncharacterized LOC107862019	-	-	-
LOC107862156	106.367	0.752287	0.256881	2.92854	0.00340555	0.0353477	NC_029979.1	9663913	9668128	+	107862156	uncharacterized LOC107862156$	-	-	-
LOC107862244	448.377	0.638417	0.166049	3.84476	0.000120673	0.00290901	NC_029979.1	11885853	11891805	-	107862244	uncharacterized LOC107862244	-	-	-
LOC107862324	399.851	0.671716	0.230845	2.90982	0.00361641	0.0368721	NC_029979.1	12994657	13013780	-	107862324	uncharacterized LOC107862324	-	-	-
LOC107862387	93.2188	0.824067	0.229686	3.5878	0.000333482	0.00643996	NC_029979.1	15787311	15788603	+	107862387	uncharacterized LOC107862387	-	-	-
LOC107862410	411.705	0.659742	0.199603	3.30526	0.000948875	0.0140313	NC_029979.1	16389114	16390477	-	107862410	uncharacterized LOC107862410	-	-	-
LOC107862423	91.17	1.00029	0.263117	3.8017	0.000143708	0.00332951	NC_029979.1	16710303	16711914	+	107862423	uncharacterized LOC107862423	-	-	-
LOC107862488	596.101	0.696587	0.168608	4.1314	3.60566e-05	0.00113394	NC_029979.1	18010776	18018658	-	107862488	uncharacterized LOC107862488	-	-	K16276
LOC107862510	54.4798	1.05953	0.309953	3.41834	0.000630049	0.010306	NC_029979.1	18696684	18699706	-	107862510	uncharacterized LOC107862510$	-	-	-
LOC107862585	487.372	-0.943521	0.236951	-3.98193	6.83569e-05	0.00188145	NC_029979.1	20516612	20517684	+	107862585	uncharacterized LOC107862585	-	-	-
LOC107862628	1644.37	-0.819218	0.194403	-4.21401	2.50872e-05	0.000848735	NC_029979.1	22656681	22658707	-	107862628	uncharacterized LOC107862628	-	-	-
LOC107862683	45.3893	1.37647	0.347332	3.96297	7.40229e-05	0.00199739	NC_029979.1	24498411	24499916	-	107862683	uncharacterized LOC107862683	-	-	-
LOC107862878	233.973	0.679275	0.229135	2.96451	0.00303162	0.0326424	NC_029979.1	32128719	32138920	+	107862878	uncharacterized LOC107862878	-	-	K17592
LOC107863172	17.6307	1.17342	0.356847	3.2883	0.00100793	0.0146379	NC_029979.1	45618848	45622884	-	107863172	uncharacterized LOC107863172$	-	-	-
LOC107863404	327.553	0.937616	0.266614	3.51675	0.000436866	0.00791455	NC_029979.1	77363230	77365973	+	107863404	uncharacterized LOC107863404	-	-	-
LOC107863525	385.083	0.5926	0.21393	2.77007	0.00560444	0.0493676	NC_029979.1	102371747	102375663	-	107863525	uncharacterized LOC107863525	-	-	-
LOC107863647	47.265	0.940626	0.328004	2.86773	0.00413426	0.0405204	NC_029977.1	734885	739849	+	107863647	uncharacterized LOC107863647	-	-	-
LOC107864111	876.821	0.738266	0.206549	3.5743	0.00035117	0.00671716	NC_029979.1	235889010	235892198	+	107864111	uncharacterized LOC107864111	-	-	K07025
LOC107864352	81.5485	1.30166	0.285341	4.56178	5.07225e-06	0.000228802	NC_029979.1	246185371	246190244	+	107864352	uncharacterized LOC107864352$	-	-	-
LOC107864561	70.4473	-0.693773	0.238892	-2.90413	0.00368275	0.0373566	NC_029979.1	254048578	254052142	-	107864561	uncharacterized LOC107864561	-	-	-
LOC107864733	652.095	1.15853	0.116897	9.91072	3.73959e-23	5.56669e-20	NC_029977.1	2942446	2946666	+	107864733	uncharacterized LOC107864733$	-	-	-
LOC107864882	123.326	1.49299	0.296664	5.03259	4.83909e-07	3.16633e-05	NC_029979.1	21160011	21160967	+	107864882	uncharacterized LOC107864882	-	-	-
LOC107865488	72.8437	1.19211	0.233548	5.10434	3.31948e-07	2.30883e-05	NC_029977.1	4414277	4418650	-	107865488	uncharacterized LOC107865488$	-	-	-
LOC107865843	19.9204	-1.08923	0.362056	-3.00845	0.00262584	0.0295374	NC_029979.1	6100670	6101958	+	107865843	uncharacterized LOC107865843	-	-	-
LOC107866048	21.6046	-1.00877	0.351312	-2.87143	0.00408614	0.0402153	NC_029979.1	29660857	29664307	-	107866048	uncharacterized LOC107866048$	-	-	-
LOC107866409	270.541	0.742732	0.210346	3.53101	0.000413977	0.00758721	NC_029977.1	6928770	6930094	-	107866409	uncharacterized LOC107866409	-	-	-
LOC107866742	149.312	0.639216	0.204753	3.12189	0.00179696	0.0223079	NC_029980.1	360517	361456	-	107866742	uncharacterized LOC107866742	-	-	-
LOC107866988	3160.28	-0.93077	0.170619	-5.45526	4.89015e-08	4.57344e-06	NC_029980.1	5312583	5314496	-	107866988	uncharacterized LOC107866988	-	-	-
LOC107867049	2975.93	-0.777221	0.188415	-4.12505	3.70656e-05	0.00116337	NC_029980.1	6264806	6269981	+	107867049	uncharacterized LOC107867049$	-	-	-
LOC107867124	713.228	1.1354	0.208453	5.44679	5.12879e-08	4.77165e-06	NC_029980.1	8150135	8151707	-	107867124	uncharacterized LOC107867124	-	-	-
LOC107867326	1948.53	-1.52107	0.109601	-13.8783	8.57418e-44	7.65803e-40	NC_029980.1	15197717	15201532	-	107867326	uncharacterized LOC107867326	-	-	-
LOC107867496	1156.77	1.11069	0.215376	5.15701	2.50923e-07	1.83272e-05	NC_029980.1	27613805	27617694	-	107867496	uncharacterized LOC107867496	-	-	-
LOC107867827	591.792	-1.14825	0.1642	-6.99302	2.69029e-12	7.17262e-10	NC_029980.1	72851791	72899981	-	107867827	uncharacterized LOC107867827$	-	-	-
LOC107867981	262.725	1.05692	0.281846	3.74998	0.000176849	0.00393935	NC_029980.1	139146117	139151023	-	107867981	uncharacterized LOC107867981	-	-	-
LOC107868182	10.6004	1.18184	0.356724	3.31303	0.000922926	0.0136929	NC_029980.1	198873724	198876919	-	107868182	uncharacterized LOC107868182	-	-	-
LOC107868208	15.4881	-1.414	0.361287	-3.91378	9.08636e-05	0.00231934	NC_029980.1	199987729	199992491	-	107868208	uncharacterized LOC107868208$	-	GO:0003676:nucleic acid binding;GO:0008270:zinc ion binding;	K05387
LOC107868223	40.1607	1.17826	0.361708	3.2575	0.00112398	0.0158052	NC_029980.1	200764440	200767634	-	107868223	uncharacterized LOC107868223	-	-	-
LOC107868232	247.663	0.707213	0.206483	3.42504	0.000614715	0.0101204	NC_029980.1	201367769	201374448	+	107868232	uncharacterized LOC107868232, transcript variant X4	-	-	-
LOC107868280	1353.4	-0.622313	0.186306	-3.34026	0.000836987	0.0128006	NC_029980.1	205292720	205295950	+	107868280	uncharacterized LOC107868280	-	-	-
LOC107868332	37.1974	1.14019	0.340653	3.34709	0.000816659	0.0125326	NC_029977.1	13703583	13710269	+	107868332	uncharacterized LOC107868332	-	-	K02214
LOC107868333	22.7765	1.07078	0.34533	3.10074	0.00193038	0.0234574	NC_029980.1	207858960	207863837	+	107868333	uncharacterized LOC107868333	-	-	-
LOC107868341	608.809	0.971644	0.250042	3.88593	0.000101938	0.00254319	NC_029980.1	208138735	208145473	+	107868341	uncharacterized LOC107868341	-	-	-
LOC107868448	18.9941	1.02247	0.361017	2.8322	0.00462283	0.0436227	NC_029980.1	214842534	214850372	+	107868448	uncharacterized LOC107868448	-	-	-
LOC107868498	4.82593	0.989673	0.342575	2.88892	0.00386563	NA	NC_029980.1	215629029	215635498	+	107868498	uncharacterized LOC107868498	-	-	-
LOC107868873	115.68	0.936724	0.230953	4.05591	4.99388e-05	0.00146962	NC_029980.1	74842211	74855785	-	107868873	uncharacterized LOC107868873	-	-	K16296
LOC107868908	628.068	0.680545	0.216226	3.14738	0.00164743	0.0208858	NC_029977.1	15883519	15903329	+	107868908	uncharacterized LOC107868908$	-	-	-
LOC107869467	3.98619	0.912878	0.316669	2.88275	0.0039422	NA	NC_029980.1	11627544	11629490	+	107869467	uncharacterized LOC107869467	-	-	-
LOC107869496	10.6312	1.39096	0.362185	3.84046	0.000122804	0.0029505	NC_029980.1	18996780	18998439	+	107869496	uncharacterized LOC107869496$	-	-	-
LOC107869977	158.713	-0.710262	0.170023	-4.17746	2.94788e-05	0.00096443	NC_029981.1	103316	103869	-	107869977	uncharacterized LOC107869977	-	-	-
LOC107870128	793.269	-0.597142	0.172042	-3.47091	0.000518698	0.00893492	NC_029981.1	3196469	3201923	-	107870128	uncharacterized LOC107870128$	-	-	-
LOC107870149	60.3042	0.778281	0.272645	2.85456	0.00430965	0.0416492	NC_029981.1	3912876	3916920	-	107870149	uncharacterized LOC107870149	-	-	-
LOC107870174	89.4574	0.588851	0.210503	2.79735	0.00515229	0.046885	NC_029981.1	5989798	5994623	-	107870174	uncharacterized LOC107870174	-	-	-
LOC107870486	770.096	0.604975	0.144622	4.18315	2.87504e-05	0.000944059	NC_029977.1	27560436	27565447	+	107870486	uncharacterized LOC107870486$	-	-	-
LOC107870647	507.708	-0.801285	0.240853	-3.32686	0.000878294	0.0132243	NC_029981.1	65202427	65211287	-	107870647	uncharacterized LOC107870647, transcript variant X5	-	-	K01657;K01094
LOC107870732	1106.48	0.734825	0.202573	3.62747	0.000286218	0.00570614	NC_029981.1	89984831	89985481	+	107870732	uncharacterized LOC107870732	-	-	-
LOC107870826	7544.34	-1.24452	0.224177	-5.55152	2.83202e-08	2.9934e-06	NC_029977.1	29898087	29900492	-	107870826	uncharacterized LOC107870826	-	-	-
LOC107870984	74.9141	0.925045	0.246073	3.75923	0.000170438	0.00382478	NC_029981.1	173492009	173494789	+	107870984	uncharacterized LOC107870984	-	-	-
LOC107871077	1211.18	-0.738425	0.243228	-3.03594	0.00239785	0.0276698	NC_029977.1	31569131	31574384	-	107871077	uncharacterized LOC107871077	-	-	-
LOC107871329	160.675	-1.00351	0.293244	-3.42211	0.000621362	0.0101923	NC_029981.1	214452264	214455754	+	107871329	uncharacterized LOC107871329	-	-	-
LOC107871399	804.569	-0.720077	0.15259	-4.71904	2.36958e-06	0.00012025	NC_029981.1	215995525	215999585	+	107871399	uncharacterized LOC107871399	-	-	-
LOC107871452	117.079	0.964999	0.223864	4.31066	1.62771e-05	0.000595864	NC_029981.1	216761125	216764852	+	107871452	uncharacterized LOC107871452	-	-	-
LOC107871879	74.9193	0.742887	0.228341	3.25341	0.00114029	0.0159507	NC_029977.1	38665682	38669037	+	107871879	uncharacterized LOC107871879	-	-	-
LOC107872117	10.4398	-1.13941	0.339539	-3.35574	0.000791523	0.0122734	NC_029981.1	204827795	204828646	+	107872117	uncharacterized LOC107872117	-	-	-
LOC107872417	22.6045	0.995438	0.325746	3.05587	0.00224411	0.0262518	NC_029981.1	63900831	63902026	-	107872417	uncharacterized LOC107872417	-	-	-
LOC107872773	99.9607	0.922839	0.318983	2.89307	0.003815	0.0383281	NC_029982.1	29876887	29881223	+	107872773	uncharacterized LOC107872773	-	-	-
LOC107872839	62.1772	1.00449	0.351902	2.85445	0.00431111	0.0416492	NC_029982.1	33313780	33317529	-	107872839	uncharacterized LOC107872839	-	-	K02109
LOC107872880	1219.01	-0.897934	0.166779	-5.38399	7.28545e-08	6.507e-06	NC_029982.1	36554969	36556908	-	107872880	uncharacterized LOC107872880	-	-	-
LOC107872933	7.45414	1.23768	0.35876	3.44988	0.000560835	0.009469	NC_029982.1	41197533	41201897	+	107872933	uncharacterized LOC107872933$	-	-	-
LOC107873008	70.9161	0.740566	0.251031	2.9501	0.00317668	0.0335571	NC_029982.1	49386247	49396780	+	107873008	uncharacterized LOC107873008	-	-	-
LOC107873463	50.4464	1.57902	0.287742	5.48763	4.07371e-08	3.91754e-06	NC_029982.1	186838984	186842725	+	107873463	uncharacterized LOC107873463	-	-	-
LOC107873884	222.859	0.941654	0.175415	5.36816	7.95441e-08	6.9312e-06	NC_029982.1	13022143	13023177	-	107873884	uncharacterized LOC107873884	-	-	-
LOC107874440	348.854	0.935746	0.263851	3.5465	0.000390387	0.00727162	NC_029982.1	201395078	201398979	-	107874440	uncharacterized LOC107874440	-	-	K11254
LOC107874731	28.7086	-1.11541	0.342077	-3.26071	0.00111135	0.0157263	NC_029982.1	16805702	16806777	+	107874731	uncharacterized LOC107874731	-	-	-
LOC107875444	15.7209	-1.76063	0.353923	-4.97461	6.53792e-07	4.10026e-05	NC_029982.1	4277988	4282583	+	107875444	uncharacterized LOC107875444$	-	-	K00574
LOC107875792	7615.77	-0.688054	0.23984	-2.86881	0.00412022	0.0404393	NC_029982.1	12278472	12279556	-	107875792	uncharacterized LOC107875792	-	-	-
LOC107876037	72.2535	-1.00779	0.259773	-3.87951	0.000104669	0.00260403	NC_029982.1	20699336	20700830	-	107876037	uncharacterized LOC107876037	-	-	-
LOC107876168	342.749	0.870712	0.163718	5.31837	1.04699e-07	8.65854e-06	NC_029982.1	29318236	29325476	-	107876168	uncharacterized LOC107876168, transcript variant X8	-	-	-
LOC107876846	147.338	0.805233	0.199799	4.03022	5.57249e-05	0.00159883	NC_029983.1	207984198	207996318	+	107876846	uncharacterized LOC107876846	-	GO:0005524:ATP binding;GO:0004674:protein serine/threonine kinase activity;	K02861
LOC107877695	79.2575	-0.886108	0.315675	-2.80702	0.00500014	0.0458745	NC_029983.1	15054890	15074094	+	107877695	uncharacterized LOC107877695	-	-	-
LOC107878138	52.9745	-0.762323	0.264678	-2.88019	0.00397432	0.0394407	NC_029983.1	166473274	166477464	+	107878138	uncharacterized LOC107878138$	-	-	K10896
LOC107878252	6.97573	1.05007	0.362152	2.89954	0.00373707	0.0377789	NC_029983.1	187463711	187465079	+	107878252	uncharacterized LOC107878252	-	-	K02946
LOC107878277	265.089	1.01212	0.22728	4.45318	8.4609e-06	0.000356455	NC_029983.1	190285187	190286164	+	107878277	uncharacterized LOC107878277	-	-	-
LOC107878335	100.693	0.875349	0.256669	3.41042	0.000648629	0.0105131	NC_029983.1	196990247	196991199	+	107878335	uncharacterized LOC107878335	-	-	-
LOC107878582	108.842	0.704208	0.197127	3.57236	0.00035378	0.00675169	NC_029983.1	213295146	213301901	+	107878582	uncharacterized LOC107878582$	-	-	-
LOC107878624	1142.95	-1.24391	0.233039	-5.33781	9.40784e-08	7.88978e-06	NC_029983.1	214515811	214521163	-	107878624	uncharacterized LOC107878624	-	-	-
LOC107878630	143.215	0.68524	0.224489	3.05244	0.00226988	0.0264839	NC_029983.1	215321481	215323781	+	107878630	uncharacterized LOC107878630	-	-	-
LOC107878683	63.5915	0.868939	0.314107	2.76638	0.0056683	0.0497222	NC_029983.1	216387852	216393174	-	107878683	uncharacterized LOC107878683	-	-	-
LOC107878713	1148.15	-1.28332	0.233939	-5.4857	4.11841e-08	3.93407e-06	NC_029983.1	216995311	216995792	-	107878713	uncharacterized LOC107878713	-	-	-
LOC107878719	273.634	1.02213	0.26942	3.79383	0.000148342	0.00341915	NC_029983.1	217278361	217281785	-	107878719	uncharacterized LOC107878719	-	-	-
LOC107878886	727.885	-1.02454	0.254346	-4.02812	5.62236e-05	0.00160949	NC_029983.1	220960548	220962052	+	107878886	uncharacterized LOC107878886	-	-	K11276
LOC107879039	662.716	-0.711704	0.109361	-6.50784	7.62399e-11	1.43355e-08	NC_029984.1	24561393	24582748	-	107879039	uncharacterized LOC107879039	-	-	-
LOC107879488	148.487	0.819144	0.256486	3.19372	0.00140452	0.0185207	NC_029984.1	144060441	144062703	-	107879488	uncharacterized LOC107879488	-	-	-
LOC107879571	80.5841	0.961047	0.311926	3.08101	0.00206297	0.0246659	NC_029984.1	151835876	151839353	+	107879571	uncharacterized LOC107879571	-	-	-
LOC107879878	288.644	0.982879	0.301267	3.26249	0.0011044	0.0156694	NC_029984.1	138206498	138207228	+	107879878	uncharacterized LOC107879878	-	-	-
LOC107879963	12.7159	1.436	0.359294	3.99671	6.42278e-05	0.00179546	NC_029984.1	145818655	145819922	+	107879963	uncharacterized LOC107879963	-	-	-
LOC107880039	1016.12	-0.811437	0.177442	-4.57298	4.80835e-06	0.000218554	NC_029977.1	163591422	163603008	+	107880039	uncharacterized LOC107880039	-	-	-
LOC107880059	256.172	-0.644765	0.162794	-3.96062	7.47568e-05	0.00200809	NC_029984.1	48504	54530	+	107880059	uncharacterized LOC107880059$	-	-	-
LOC107877994	409.98	-0.624206	0.163001	-3.82945	0.000128429	0.00303858	NC_029983.1	128568483	128572179	-	107877994	uncharacterized membrane protein C776.05	-	-	-
LOC107847991	81.9417	-0.668832	0.226199	-2.95683	0.0031082	0.0331785	NC_029987.1	66202888	66212768	-	107847991	uncharacterized membrane protein YuiD-like$	-	-	K09775
LOC107864137	1170.61	1.46494	0.187997	7.79234	6.57776e-15	3.10985e-12	NC_029979.1	237556347	237557262	-	107864137	uncharacterized N-acetyltransferase p20-like	-	-	-
LOC107867446	329.958	-0.914424	0.213713	-4.27875	1.87944e-05	0.000671368	NC_029980.1	23492092	23498931	+	107867446	uncharacterized protein At1g04910	-	-	-
LOC107842801	179.466	0.84372	0.299614	2.81603	0.00486214	0.0451886	NC_029985.1	186947655	186951748	+	107842801	uncharacterized protein At1g04910	-	-	-
LOC107859242	12.6776	0.964126	0.345311	2.79205	0.0052375	0.0473469	NC_029978.1	131058745	131062567	-	107859242	uncharacterized protein At1g04910$	-	-	-
LOC107855442	46.3749	0.877565	0.311987	2.81283	0.00491082	0.0454751	NW_015961388.1	1810266	1813636	-	107855442	uncharacterized protein At1g04910-like	-	-	-
LOC107865280	397.956	-0.641381	0.197366	-3.2497	0.00115527	0.0160329	NC_029977.1	4218749	4223682	+	107865280	uncharacterized protein At1g76660	-	-	-
LOC107867722	2894.25	0.644253	0.131799	4.88814	1.01793e-06	5.92288e-05	NC_029980.1	54420610	54427093	+	107867722	uncharacterized protein At2g24330-like	-	-	-
LOC107846870	52.4299	0.767026	0.244301	3.13967	0.00169137	0.0212917	NC_029987.1	140018100	140018957	+	107846870	uncharacterized protein At4g14450, chloroplastic-like	-	-	-
LOC107843442	2731.4	-0.635403	0.162308	-3.9148	9.04801e-05	0.00231554	NC_029986.1	169330383	169334147	+	107843442	uncharacterized protein At5g01610-like	-	-	-
LOC107848573	17.6127	1.7051	0.360982	4.72349	2.31833e-06	0.000118613	NC_029987.1	6595414	6597679	-	107848573	uncharacterized protein At5g22580-like	-	-	-
LOC107842855	718.027	-0.627129	0.219919	-2.85163	0.00434952	0.0418167	NC_029985.1	200296967	200300078	-	107842855	uncharacterized protein C167.05-like	-	-	-
LOC107863211	109.502	0.717271	0.219119	3.27343	0.00106251	0.0152569	NC_029979.1	49670099	49670943	-	107863211	uncharacterized protein PAM68-like	-	-	-
LOC107847647	52.5236	0.857383	0.247017	3.47094	0.000518631	0.00893492	NC_029987.1	167839790	167844050	-	107847647	uncharacterized protein YuxK	-	-	-
LOC107859764	307.429	-1.26422	0.239228	-5.28458	1.25996e-07	1.022e-05	NC_029978.1	144808764	144813125	+	107859764	uncharacterized transporter C5D6.04-like$	-	-	K07088
LOC107867542	1584.89	-0.785452	0.149647	-5.24871	1.53168e-07	1.22692e-05	NC_029980.1	30965997	30972525	-	107867542	uncharacterized WD repeat-containing protein C2A9.03-like	-	-	-
LOC107839683	1779.47	-1.65397	0.243197	-6.80096	1.03924e-11	2.34986e-09	NC_029984.1	133256939	133259024	+	107839683	universal stress protein A-like protein$	-	-	-
LOC107872961	6.33298	1.21184	0.33778	3.58765	0.00033367	0.00643996	NC_029982.1	45232463	45236023	+	107872961	UPF0483 protein C25G4.2-like	-	-	-
LOC107873562	46.5054	-1.17629	0.318081	-3.69808	0.00021724	0.00459119	NC_029982.1	210750790	210755041	-	107873562	UV-B-induced protein At3g17800, chloroplastic-like	-	-	-
LOC107842673	76.9898	0.993757	0.357174	2.78228	0.00539788	0.048163	NC_029985.1	152323742	152329717	-	107842673	vacuolar cation/proton exchanger 3-like	-	-	K07300
LOC107863795	30.2864	0.943431	0.332371	2.83849	0.00453273	0.0429539	NC_029979.1	196205222	196210559	+	107863795	VAN3-binding protein	-	-	-
LOC107854770	2193.11	-1.06212	0.308148	-3.44677	0.000567333	0.00953223	NW_015961232.1	118966	119792	+	107854770	vitellogenin-2-like	-	-	-
LOC107840802	592.644	0.725682	0.122454	5.92617	3.10073e-09	4.04295e-07	NC_029985.1	1098039	1111617	+	107840802	V-type proton ATPase subunit H-like$	-	-	K02144
LOC107854253	1997.08	0.65791	0.207588	3.16931	0.00152801	0.0196366	NW_015961127.1	735169	741295	-	107854253	WAT1-related protein At4g30420	-	-	-
LOC107871285	67.0532	1.1063	0.281451	3.93072	8.46917e-05	0.00219539	NC_029977.1	34090556	34097855	-	107871285	WD repeat-containing protein 76	-	-	-
LOC107845964	831.221	0.888071	0.155747	5.70199	1.18414e-08	1.41016e-06	NC_029986.1	138548879	138550899	-	107845964	WSC domain-containing protein ARB_07867	-	-	-
LOC107855068	212.074	0.756108	0.18103	4.17671	2.95755e-05	0.000965828	NW_015961321.1	71059	80238	-	107855068	xanthoxin dehydrogenase-like$	-	-	K09841
LOC107878492	117.279	1.63447	0.245527	6.65699	2.79502e-11	5.60982e-09	NC_029983.1	209676174	209677551	+	107878492	xyloglucan endotransglucosylase/hydrolase protein 15-like	GO:0048046:apoplast;GO:0005618:cell wall;	GO:0004553:hydrolase activity, hydrolyzing O-glycosyl compounds;GO:0016762:xyloglucan:xyloglucosyl transferase activity;	K08235
LOC107878490	4288.7	1.11434	0.198734	5.60716	2.05671e-08	2.32526e-06	NC_029983.1	209639991	209670835	+	107878490	xyloglucan endotransglucosylase/hydrolase protein 15-like$	GO:0048046:apoplast;GO:0005618:cell wall;	GO:0004553:hydrolase activity, hydrolyzing O-glycosyl compounds;GO:0016762:xyloglucan:xyloglucosyl transferase activity;	K08235
LOC107878203	1488.05	0.772207	0.203262	3.79907	0.000145239	0.00336062	NC_029983.1	175885453	175887334	-	107878203	xyloglucan galactosyltransferase XLT2-like	-	-	-
LOC107843840	1199.48	-0.872343	0.220408	-3.95786	7.56249e-05	0.00201695	NC_029986.1	201248054	201249550	-	107843840	zeatin O-glucosyltransferase-like	-	-	K13495
LOC107847678	1365.89	0.951105	0.110663	8.5946	8.35539e-18	5.74047e-15	NC_029987.1	5349124	5350914	+	107847678	zeatin O-glucosyltransferase-like	-	-	K13495
LOC107872877	15.1247	1.1342	0.356846	3.1784	0.00148091	0.0192528	NC_029982.1	36312174	36315243	+	107872877	zeatin O-glucosyltransferase-like	-	-	K13495
LOC107843910	8.42393	1.24311	0.360517	3.44813	0.000564488	0.00951269	NC_029986.1	202761559	202763542	-	107843910	zeatin O-glucosyltransferase-like$	-	-	K13495
LOC107870473	297.359	-1.09461	0.356578	-3.06976	0.00214231	0.0253096	NC_029981.1	30603019	30607220	+	107870473	zeatin O-xylosyltransferase-like$	-	-	K13495
LOC107860604	156.432	0.659397	0.218963	3.01145	0.00260002	0.0293208	NC_029978.1	161007475	161008698	-	107860604	zinc finger AN1 domain-containing stress-associated protein 12	-	-	-
LOC107838746	61.5494	0.914136	0.251218	3.63881	0.000273896	0.00553461	NC_029984.1	1160140	1167943	+	107838746	zinc finger CCCH domain-containing protein 17-like	-	-	-
LOC107871114	10415.4	1.08271	0.207672	5.21358	1.85235e-07	1.4324e-05	NC_029981.1	194737712	194741128	+	107871114	zinc finger CCCH domain-containing protein 29	-	-	-
LOC107875370	96.2877	1.00559	0.262011	3.83796	0.000124063	0.00296982	NC_029977.1	64823717	64828869	+	107875370	zinc finger CCCH domain-containing protein 53-like$	-	-	-
LOC107877486	1730.04	-0.713848	0.100895	-7.07519	1.49248e-12	4.11928e-10	NC_029983.1	1541874	1544152	-	107877486	zinc finger protein 2-like$	-	-	-
LOC107838777	57.5783	0.714083	0.249824	2.85835	0.00425849	0.0412984	NC_029984.1	1879469	1885338	-	107838777	zinc finger protein 4-like	-	-	-
LOC107860380	241.79	0.985765	0.241663	4.0791	4.52109e-05	0.00136882	NC_029978.1	157107428	157110241	+	107860380	zinc finger protein CONSTANS-LIKE 2-like	-	-	-
LOC107861235	77.8142	-1.10074	0.283317	-3.88521	0.000102242	0.0025472	NC_029978.1	139266822	139268071	-	107861235	zinc finger protein CONSTANS-LIKE 2-like$	-	-	-
LOC107846916	4.16232	0.887549	0.313796	2.82843	0.00467769	NA	NC_029987.1	32248088	32248939	+	107846916	zinc finger protein ZAT11-like	-	-	-
LOC107846894	113.17	0.833752	0.274693	3.03521	0.00240369	0.0277014	NC_029987.1	210594719	210596062	-	107846894	zinc finger Ran-binding domain-containing protein 2-like$	-	-	-
LOC107859680	287.439	0.89659	0.299561	2.99301	0.00276236	0.0306242	NC_029978.1	143226832	143234989	+	107859680	zinc transporter 5-like	-	-	K14709
LOC107859299	73.8853	0.955502	0.340079	2.80965	0.00495953	0.0456896	NC_029978.1	133196296	133197863	+	107859299	zingipain-2-like	-	GO:0008234:cysteine-type peptidase activity;	K16292

## Sheet: Supplementary Table 5
Supplementary Table 5. DEGs list under LBF vs Control_65DAP
GeneSymbol	baseMean	log2FoldChange	lfcSE	stat	pvalue	padj	Chr	Start	End	Strand	Entrezgene_id	Description	GO_BP	GO_CC	GO_MF	KO
LOC107839158	281.906	-1.17509	0.337559	-3.48113	0.000499303	0.00411373	NC_029984.1	121103957	121108240	+	107839158	(+)-neomenthol dehydrogenase	GO:0055114:oxidation-reduction process;	-	GO:0016491:oxidoreductase activity;GO:0000166:nucleotide binding;	K15095
LOC107862948	234.454	-1.47575	0.200669	-7.35414	1.92156e-13	2.41792e-11	NC_029979.1	34623008	34629427	-	107862948	(6-4)DNA photolyase, transcript variant X1	-	-	-	K02295
LOC107840901	21.0837	-1.14498	0.336067	-3.40701	0.000656794	0.00509298	NC_029985.1	5641888	5645063	+	107840901	(RS)-norcoclaurine 6-O-methyltransferase-like	-	-	-	-
LOC107866797	3150.29	-1.1286	0.345768	-3.26404	0.00109837	0.00762714	NC_029980.1	950167	958232	+	107866797	1, 4-alpha-glucan-branching enzyme-like	-	-	-	K00700
LOC107843261	32.8086	-0.91902	0.314783	-2.91954	0.00350552	0.0189431	NC_029985.1	238622835	238633626	+	107843261	125 kDa kinesin-related protein	-	-	-	K10398
LOC107875568	27.9442	-0.841366	0.321721	-2.6152	0.00891746	0.0384262	NC_029982.1	6940205	6947511	+	107875568	125 kDa kinesin-related protein-like	-	-	-	K10398
LOC107854292	346.117	-0.632021	0.124538	-5.07492	3.87665e-07	1.15041e-05	NW_015961130.1	1022702	1024576	-	107854292	12-oxophytodienoate reductase 1-like	GO:0031408:oxylipin biosynthetic process;GO:0055114:oxidation-reduction process;	GO:0005737:cytoplasm;	GO:0016629:12-oxophytodienoate reductase activity;GO:0010181:FMN binding;	K05894
LOC107877738	106.668	-1.18755	0.306748	-3.8714	0.00010821	0.00120511	NC_029983.1	23000174	23005563	-	107877738	12-oxophytodienoate reductase 3	GO:0031408:oxylipin biosynthetic process;GO:0055114:oxidation-reduction process;	GO:0005777:peroxisome;	GO:0016629:12-oxophytodienoate reductase activity;GO:0010181:FMN binding;	K05894
LOC107871515	34.9664	-1.80563	0.344261	-5.24494	1.56335e-07	5.23222e-06	NC_029977.1	36252688	36253430	-	107871515	14 kDa proline-rich protein DC2.15-like	-	-	-	-
LOC107852614	13.1155	-1.15939	0.340967	-3.40028	0.000673159	0.005197	NC_029977.1	8808931	8809676	+	107852614	14 kDa proline-rich protein DC2.15-like	-	-	-	-
LOC107852699	13.6511	-1.15028	0.335238	-3.43123	0.000600843	0.00474843	NC_029977.1	9760847	9761481	+	107852699	14 kDa proline-rich protein DC2.15-like	-	-	-	-
LOC107857336	1538.45	-1.06412	0.338459	-3.144	0.00166656	0.010578	NC_029977.1	284433798	284434672	+	107857336	14 kDa proline-rich protein DC2.15-like	-	-	-	-
LOC107852689	208.363	-1.01233	0.317959	-3.18384	0.00145338	0.00952757	NC_029977.1	9753504	9754199	-	107852689	14 kDa proline-rich protein DC2.15-like	-	-	-	-
LOC107853945	440.802	-0.626839	0.17638	-3.5539	0.000379557	0.00332507	NW_015961012.1	219161	224991	-	107853945	14-3-3-like protein, transcript variant X3	-	-	GO:0019904:protein domain specific binding;	K06630
LOC107861257	184.213	-0.589065	0.194936	-3.02184	0.00251246	0.014555	NC_029978.1	141316911	141318155	-	107861257	15.4 kDa class V heat shock protein	-	-	-	K13993
LOC107860709	6.51819	-0.761463	0.302479	-2.51741	0.011822	0.047568	NC_029978.1	162482950	162485442	+	107860709	16.9 kDa class I heat shock protein 3-like	-	-	-	K13993
LOC107862597	1603.28	-1.16106	0.302983	-3.83209	0.000127061	0.00137169	NC_029979.1	21198716	21199541	-	107862597	17.3 kDa class II heat shock protein	GO:0006950:response to stress;	-	-	-
LOC107862598	500.656	-1.27716	0.328131	-3.89222	9.93324e-05	0.00112904	NC_029979.1	21286396	21287382	-	107862598	17.3 kDa class II heat shock protein-like, transcript variant X2	GO:0006950:response to stress;	-	-	-
LOC107861648	26.1174	-0.944228	0.337811	-2.79513	0.00518781	0.0254376	NC_029979.1	1086591	1087855	+	107861648	17.4 kDa class III heat shock protein	-	-	-	K13993
LOC107875505	283.53	-1.66218	0.332223	-5.0032	5.6385e-07	1.56762e-05	NC_029982.1	5519070	5519912	-	107875505	17.7 kDa class I heat shock protein-like	-	-	-	K13993
LOC107840199	1608.9	-0.655265	0.135495	-4.83608	1.32426e-06	3.21976e-05	NC_029984.1	143759770	143760752	-	107840199	17.8 kDa class I heat shock protein-like	-	-	-	K13993
LOC107843947	124.163	1.17668	0.314687	3.73922	0.000184596	0.00185823	NC_029986.1	203408086	203410582	-	107843947	18 kDa seed maturation protein-like	-	-	-	-
LOC107857536	64.1969	-2.36905	0.315869	-7.5001	6.37669e-14	8.46353e-12	NC_029978.1	3381980	3384952	+	107857536	1-aminocyclopropane-1-carboxylate oxidase	GO:0055114:oxidation-reduction process;	-	GO:0016706:oxidoreductase activity, acting on paired donors, with incorporation or reduction of molecular oxygen, 2-oxoglutarate as one donor, and incorporation of one atom each of oxygen into both donors;	K05933
LOC107850880	7133.41	-0.643301	0.193931	-3.31716	0.000909362	0.00658752	NC_029988.1	28357416	28359043	-	107850880	1-aminocyclopropane-1-carboxylate oxidase 1	GO:0055114:oxidation-reduction process;	-	GO:0009815:1-aminocyclopropane-1-carboxylate oxidase activity;GO:0016706:oxidoreductase activity, acting on paired donors, with incorporation or reduction of molecular oxygen, 2-oxoglutarate as one donor, and incorporation of one atom each of oxygen into both donors;	K05933
LOC107855271	487.214	-1.4789	0.336622	-4.39336	1.11613e-05	0.000192081	NW_015961384.1	98552	100360	-	107855271	1-aminocyclopropane-1-carboxylate oxidase 3-like	GO:0009693:ethylene biosynthetic process;GO:0055114:oxidation-reduction process;	-	GO:0046872:metal ion binding;GO:0031418:L-ascorbic acid binding;GO:0009815:1-aminocyclopropane-1-carboxylate oxidase activity;GO:0016706:oxidoreductase activity, acting on paired donors, with incorporation or reduction of molecular oxygen, 2-oxoglutarate as one donor, and incorporation of one atom each of oxygen into both donors;	K05933
LOC107854980	1061.62	-1.23911	0.156079	-7.93902	2.03793e-15	3.43399e-13	NW_015961314.1	140254	142496	+	107854980	1-aminocyclopropane-1-carboxylate oxidase homolog	-	-	-	-
LOC107866606	3.17839	-0.75785	0.290405	-2.60963	0.00906406	0.0388899	NC_029979.1	255485517	255488190	+	107866606	1-aminocyclopropane-1-carboxylate oxidase homolog 1-like	-	-	-	-
LOC107870301	259.954	-0.752045	0.233994	-3.21395	0.00130921	0.00875425	NC_029981.1	13088383	13093259	+	107870301	1-aminocyclopropane-1-carboxylate oxidase homolog 1-like	-	-	-	-
LOC107870641	6432.39	1.03792	0.20553	5.04999	4.41834e-07	1.26842e-05	NC_029981.1	64399521	64408931	+	107870641	1-aminocyclopropane-1-carboxylate oxidase homolog 4-like	-	-	-	-
LOC107854984	547.9	-0.949572	0.307387	-3.08917	0.00200714	0.0122271	NW_015961314.1	29831	33261	-	107854984	1-aminocyclopropane-1-carboxylate oxidase homolog, transcript variant X1	GO:0055114:oxidation-reduction process;	-	GO:0016706:oxidoreductase activity, acting on paired donors, with incorporation or reduction of molecular oxygen, 2-oxoglutarate as one donor, and incorporation of one atom each of oxygen into both donors;	-
LOC107841900	429.504	-0.63826	0.194484	-3.28181	0.00103142	0.00726151	NC_029985.1	15570794	15583873	-	107841900	1-aminocyclopropane-1-carboxylate oxidase homolog, transcript variant X1	-	-	-	-
LOC107864513	99.0484	-0.866819	0.254245	-3.40939	0.000651091	0.00506084	NC_029977.1	2527069	2529738	+	107864513	1-aminocyclopropane-1-carboxylate synthase-like	GO:0042218:1-aminocyclopropane-1-carboxylate biosynthetic process;	-	GO:0030170:pyridoxal phosphate binding;GO:0016847:1-aminocyclopropane-1-carboxylate synthase activity;	K01762
LOC107848474	9.14111	-0.912338	0.336911	-2.70795	0.00677001	0.0311096	NC_029987.1	3965810	3967154	+	107848474	1-Cys peroxiredoxin	-	-	-	K11188
LOC107866214	4.24042	-0.926155	0.318137	-2.91118	0.00360064	0.019301	NC_029979.1	81474248	81475115	+	107866214	21 kDa protein-like	GO:0043086:negative regulation of catalytic activity;	-	GO:0030599:pectinesterase activity;GO:0004857:enzyme inhibitor activity;	-
LOC107866212	10.4093	-0.803296	0.313708	-2.56064	0.0104478	0.0431588	NC_029979.1	81425762	81426835	-	107866212	21 kDa protein-like	-	-	-	-
LOC107862438	16.8211	-1.23171	0.32519	-3.78767	0.000152066	0.00158172	NC_029979.1	17024360	17025387	-	107862438	22.0 kDa class IV heat shock protein-like	-	-	-	K13993
LOC107872316	41.6352	-0.832479	0.290947	-2.86128	0.00421938	0.0217638	NC_029981.1	9739254	9740234	-	107872316	22.0 kDa class IV heat shock protein-like	-	-	-	-
LOC107863302	32.7976	-1.01419	0.34788	-2.91535	0.00355289	0.0191244	NC_029979.1	59883377	59885783	+	107863302	25.3 kDa vesicle transport protein, transcript variant X2	-	-	-	K08517
LOC107874604	15.3087	-1.25573	0.333566	-3.76456	0.000166842	0.001707	NC_029977.1	57889922	57891679	+	107874604	26.5 kDa heat shock protein, mitochondrial-like	-	-	-	-
LOC107839080	761.402	-0.601303	0.133302	-4.51083	6.45732e-06	0.000122836	NC_029984.1	104356429	104362450	-	107839080	26S proteasome non-ATPase regulatory subunit 6 homolog, transcript variant X2	-	-	-	K03037
LOC107864573	105.085	-0.779919	0.299171	-2.60693	0.00913571	0.0390971	NC_029979.1	254384168	254392624	+	107864573	28 kDa ribonucleoprotein, chloroplastic	-	-	-	-
LOC107843345	417.055	-0.686524	0.138264	-4.96533	6.85861e-07	1.8408e-05	NC_029986.1	157836874	157840585	+	107843345	29 kDa ribonucleoprotein B, chloroplastic-like	-	-	-	K11294
LOC107839997	201.451	-0.847402	0.200924	-4.21753	2.46993e-05	0.000368455	NC_029977.1	174851511	174852854	-	107839997	2-hydroxyisoflavanone dehydratase-like	-	-	-	-
LOC107856531	2.97797	-0.821531	0.298696	-2.75039	0.00595235	0.0282154	NW_015961668.1	99788	101068	+	107856531	2-hydroxyisoflavanone dehydratase-like	-	-	-	-
LOC107847897	3372.37	0.607029	0.152002	3.99356	6.50898e-05	0.000800323	NC_029987.1	152489316	152492746	+	107847897	2-methylene-furan-3-one reductase	-	-	-	K18980
LOC107867760	68.9749	-1.71454	0.296021	-5.79194	6.95772e-09	3.4571e-07	NC_029980.1	61936172	61954168	+	107867760	2-oxoisovalerate dehydrogenase subunit alpha 1, mitochondrial-like, transcript variant X2	-	-	-	K00166
LOC107863754	273.736	0.648393	0.163614	3.96294	7.40321e-05	0.000888294	NC_029979.1	187693948	187706576	+	107863754	2-phytyl-1, 4-beta-naphthoquinone methyltransferase, chloroplastic, transcript variant X2	-	-	-	K03183
LOC107864483	128.53	-2.3894	0.315162	-7.58152	3.41532e-14	4.69376e-12	NC_029979.1	250314686	250318483	-	107864483	30S ribosomal protein S1, transcript variant X3	-	-	-	-
LOC107861832	1801.66	0.745412	0.126259	5.90385	3.55122e-09	1.91154e-07	NC_029979.1	4163928	4164778	+	107861832	30S ribosomal protein S17, chloroplastic	-	-	-	K02961
LOC107867459	34.3792	-1.29632	0.336909	-3.8477	0.000119233	0.00130169	NC_029977.1	9807716	9809069	-	107867459	36.4 kDa proline-rich protein	-	-	-	-
LOC107857553	628.508	-1.1442	0.303662	-3.76801	0.000164555	0.00168896	NC_029978.1	9235634	9238843	+	107857553	3-hydroxy-3-methylglutaryl-coenzyme A reductase 2	GO:0015936:coenzyme A metabolic process;GO:0055114:oxidation-reduction process;GO:0008299:isoprenoid biosynthetic process;	GO:0016021:integral component of membrane;GO:0005789:endoplasmic reticulum membrane;	GO:0004420:hydroxymethylglutaryl-CoA reductase (NADPH) activity;GO:0050661:NADP binding;	K00021
LOC107857663	106.646	-1.12646	0.322436	-3.49359	0.000476574	0.00396881	NC_029978.1	9238939	9247972	+	107857663	3-hydroxy-3-methylglutaryl-coenzyme A reductase 2-like	GO:0015936:coenzyme A metabolic process;GO:0055114:oxidation-reduction process;GO:0008299:isoprenoid biosynthetic process;	GO:0016021:integral component of membrane;GO:0005789:endoplasmic reticulum membrane;	GO:0004420:hydroxymethylglutaryl-CoA reductase (NADPH) activity;GO:0050661:NADP binding;	K00021
LOC107840341	23.4181	-1.14769	0.330441	-3.47319	0.000514303	0.00421224	NC_029984.1	147216346	147233268	+	107840341	3-hydroxyisobutyryl-CoA hydrolase 1-like, transcript variant X2	-	-	-	K05605
LOC107845580	19.5723	-1.1646	0.347979	-3.34675	0.000817647	0.00606831	NC_029986.1	32554986	32557351	+	107845580	3-ketoacyl-CoA synthase 1	-	-	-	K15397
LOC107839042	51.6143	-1.64901	0.347204	-4.7494	2.04019e-06	4.62937e-05	NC_029984.1	96567128	96571232	+	107839042	3-ketoacyl-CoA synthase 10	-	-	-	K15397
LOC107872813	215.852	-1.35135	0.202784	-6.664	2.66474e-11	2.27478e-09	NC_029982.1	31590629	31593559	+	107872813	3-ketoacyl-CoA synthase 11-like	-	-	-	K15397
LOC107860042	9.63693	-0.90185	0.300182	-3.00434	0.00266158	0.0152412	NC_029978.1	150384766	150387174	+	107860042	3-ketoacyl-CoA synthase 5-like	-	-	-	K15397
LOC107847764	26.0038	-1.33399	0.330494	-4.03634	5.42909e-05	0.000687613	NC_029987.1	14358683	14364025	+	107847764	3-methyl-2-oxobutanoate hydroxymethyltransferase 1, mitochondrial-like	-	-	-	K00606
LOC107875870	1650.46	0.639812	0.129522	4.9398	7.82029e-07	2.05341e-05	NC_029982.1	15408079	15414375	+	107875870	3-oxoacyl-[acyl-carrier-protein] reductase 4-like	-	-	-	K00059
LOC107843767	104.866	-0.596914	0.2251	-2.65177	0.00800708	0.0353845	NC_029986.1	199581767	199586340	-	107843767	3-oxoacyl-[acyl-carrier-protein] reductase FabG-like	-	-	-	-
LOC107864105	41.7429	1.0027	0.347842	2.88262	0.00394382	0.0207728	NC_029977.1	1725354	1728842	-	107864105	3-oxoacyl-[acyl-carrier-protein] synthase I, chloroplastic-like	-	-	-	K09458
LOC107848268	9633.82	0.646934	0.146633	4.41192	1.02459e-05	0.000178841	NC_029977.1	268131225	268132841	-	107848268	3-oxo-Delta(4, 5)-steroid 5-beta-reductase-like	GO:0044237:cellular metabolic process;GO:0055114:oxidation-reduction process;	-	GO:0047787:delta4-3-oxosteroid 5beta-reductase activity;GO:0050662:coenzyme binding;GO:0000166:nucleotide binding;	-
LOC107843985	714.988	-0.707208	0.111741	-6.329	2.46756e-10	1.77756e-08	NC_029986.1	204042137	204042569	+	107843985	40S ribosomal protein S28-like	GO:0006412:translation;	GO:0005840:ribosome;	GO:0003735:structural constituent of ribosome;	K02979
LOC107875360	307.686	-0.665613	0.173079	-3.84572	0.000120197	0.00130718	NC_029982.1	2833346	2836110	+	107875360	40S ribosomal protein S8	-	-	-	K02995
LOC107850686	1718.44	0.662016	0.104735	6.32087	2.60087e-10	1.85976e-08	NC_029988.1	133719310	133746170	+	107850686	4-alpha-glucanotransferase, chloroplastic/amyloplastic, transcript variant X4	-	-	-	K00705
LOC107862076	453.651	-0.594334	0.139424	-4.26279	2.01888e-05	0.000311976	NC_029979.1	8035189	8039593	-	107862076	4-coumarate--CoA ligase 1	GO:0009698:phenylpropanoid metabolic process;	-	GO:0005524:ATP binding;GO:0016207:4-coumarate-CoA ligase activity;	K01904
LOC107875995	12.0272	-1.73648	0.347872	-4.99172	5.98434e-07	1.64489e-05	NC_029982.1	19274826	19279508	-	107875995	4-coumarate--CoA ligase 2	-	-	-	K01904
LOC107877487	3.07824	-0.764978	0.291567	-2.62368	0.00869854	0.0377599	NC_029983.1	1552767	1556866	-	107877487	4-coumarate--CoA ligase 2-like	-	-	-	K01904
LOC107868494	709.521	0.973283	0.159367	6.10718	1.01406e-09	6.25809e-08	NC_029980.1	215604941	215609964	+	107868494	4-coumarate--CoA ligase-like 9	-	-	-	-
LOC107843706	1203.59	0.586995	0.144189	4.071	4.68114e-05	0.000610849	NC_029986.1	196686201	196692528	+	107843706	4-hydroxy-tetrahydrodipicolinate synthase, chloroplastic-like, transcript variant X3	-	-	-	K01714
LOC107851450	76.3711	-1.38853	0.255765	-5.42893	5.66935e-08	2.18846e-06	NC_029988.1	194938512	194949364	-	107851450	5' exonuclease Apollo, transcript variant X2	-	-	-	K15340
LOC107867305	580.89	0.621757	0.140615	4.42169	9.79341e-06	0.000171855	NC_029980.1	13973933	13974571	+	107867305	50S ribosomal protein 6, chloroplastic	-	-	-	-
LOC107875392	907.299	1.04422	0.184985	5.64488	1.65295e-08	7.39742e-07	NC_029982.1	3354221	3362571	+	107875392	50S ribosomal protein L17, chloroplastic-like	-	-	-	K02879
LOC107878540	1885.4	0.889305	0.155707	5.71138	1.12063e-08	5.28357e-07	NC_029983.1	211178056	211179571	-	107878540	50S ribosomal protein L4, chloroplastic	-	-	-	K02926
LOC107851116	2596.61	0.598906	0.122341	4.89538	9.81156e-07	2.50169e-05	NC_029988.1	968149	973656	-	107851116	50S ribosomal protein L6, chloroplastic	-	-	-	K02933
LOC107858434	2089.24	-1.39504	0.170717	-8.17165	3.04206e-16	5.72321e-14	NC_029978.1	36631030	36634002	-	107858434	5'-adenylylsulfate reductase 3, chloroplastic-like	-	-	-	K05907
LOC107851151	40.6743	-2.53084	0.348042	-7.27166	3.55103e-13	4.35518e-11	NC_029988.1	217625143	217627846	+	107851151	5-epiaristolochene synthase	GO:0006952:defense response;GO:0016114:terpenoid biosynthetic process;	GO:0005737:cytoplasm;	GO:0010333:terpene synthase activity;GO:0000287:magnesium ion binding;	K14182
LOC107851706	14.7444	-1.24339	0.323319	-3.8457	0.000120208	0.00130718	NC_029988.1	215155185	215157781	-	107851706	5-epi-aristolochene synthase 2-like, transcript variant X1	-	-	-	K18117
LOC107858874	188.954	-3.84958	0.331612	-11.6087	3.7226e-31	3.27893e-28	NC_029978.1	109682572	109685217	-	107858874	5-epiaristolochene synthase-like	GO:0006952:defense response;GO:0016114:terpenoid biosynthetic process;	GO:0005737:cytoplasm;	GO:0010333:terpene synthase activity;GO:0000287:magnesium ion binding;	K14182
LOC107849459	4.98541	-1.13641	0.322895	-3.51944	0.000432465	0.00368203	NC_029988.1	217859554	217867348	+	107849459	5-epiaristolochene synthase-like	GO:0006952:defense response;GO:0016114:terpenoid biosynthetic process;	GO:0005737:cytoplasm;	GO:0010333:terpene synthase activity;GO:0000287:magnesium ion binding;	-
LOC107851783	6.60478	-0.86984	0.306219	-2.84058	0.00450316	0.0228975	NC_029988.1	216588171	216590651	-	107851783	5-epiaristolochene synthase-like	GO:0006952:defense response;GO:0016114:terpenoid biosynthetic process;	GO:0005737:cytoplasm;	GO:0010333:terpene synthase activity;GO:0000287:magnesium ion binding;	K14182
LOC107875483	186.382	-1.08134	0.347838	-3.10875	0.00187881	0.0116393	NC_029982.1	5086788	5090783	+	107875483	60S acidic ribosomal protein P0-like	-	-	-	K02941
LOC107850889	724.123	-0.65179	0.190187	-3.42711	0.000610049	0.00480527	NC_029988.1	228681623	228690655	-	107850889	60S ribosomal export protein NMD3-like, transcript variant X3	-	-	-	K07562
LOC107878550	75.6345	-1.0688	0.264529	-4.04039	5.33624e-05	0.000678515	NC_029983.1	212268635	212272131	+	107878550	60S ribosomal protein L18a-like protein	-	-	-	-
LOC107839365	33.044	-1.43923	0.318014	-4.52569	6.02001e-06	0.00011596	NC_029984.1	125818270	125831054	-	107839365	65-kDa microtubule-associated protein 5	-	-	-	K16732
LOC107875679	155.831	-1.09923	0.232687	-4.72405	2.31189e-06	5.11997e-05	NC_029982.1	9811884	9818969	-	107875679	7-dehydrocholesterol reductase-like	-	-	-	K00213
LOC107863273	117.213	-1.18551	0.321495	-3.68748	0.000226486	0.00219772	NC_029979.1	55288841	55291284	+	107863273	7-deoxyloganetin glucosyltransferase-like	GO:0008152:metabolic process;	-	GO:0016758:transferase activity, transferring hexosyl groups;	-
LOC107840056	349.878	-1.18114	0.24663	-4.7891	1.67532e-06	3.92028e-05	NC_029984.1	140319465	140322704	-	107840056	7-deoxyloganetin glucosyltransferase-like	-	-	-	-
LOC107867483	56.4025	-1.07274	0.290511	-3.69259	0.00022198	0.00216361	NC_029980.1	26635442	26637264	-	107867483	7-deoxyloganetin glucosyltransferase-like	-	-	-	-
LOC107864536	1523.81	0.616779	0.141056	4.37259	1.22781e-05	0.000208341	NC_029979.1	253475191	253486792	+	107864536	7-hydroxymethyl chlorophyll a reductase, chloroplastic	-	-	-	K18010
LOC107850278	19.5661	-1.30683	0.343273	-3.80697	0.000140677	0.00148801	NC_029988.1	227236628	227239106	+	107850278	8-hydroxygeraniol dehydrogenase-like	GO:0055114:oxidation-reduction process;	-	GO:0016491:oxidoreductase activity;GO:0000166:nucleotide binding;GO:0008270:zinc ion binding;	K00083
LOC107850546	7.10496	-1.04089	0.313401	-3.32128	0.000896066	0.00650996	NC_029988.1	227064108	227069224	-	107850546	8-hydroxygeraniol dehydrogenase-like	-	-	-	K00083
LOC107850273	103.965	-0.848292	0.28836	-2.94178	0.00326332	0.0178775	NC_029988.1	227225529	227232243	-	107850273	8-hydroxygeraniol dehydrogenase-like, transcript variant X2	GO:0055114:oxidation-reduction process;	-	GO:0016491:oxidoreductase activity;GO:0000166:nucleotide binding;GO:0008270:zinc ion binding;	K00083
LOC107860000	2540.07	-0.685282	0.265126	-2.58474	0.00974528	0.0410441	NC_029978.1	149822956	149825059	+	107860000	AAA-ATPase At2g18193-like	-	-	-	K08900
LOC107859019	402.607	-2.37425	0.219515	-10.8159	2.89422e-27	1.80917e-24	NC_029978.1	121952289	121954231	-	107859019	AAA-ATPase At3g28580-like	-	-	-	K08900
LOC107848138	31.5257	-1.47996	0.344408	-4.29713	1.73023e-05	0.000274148	NC_029987.1	191356256	191358269	+	107848138	AAA-ATPase At3g28580-like	-	-	GO:0017111:nucleoside-triphosphatase activity;GO:0005524:ATP binding;	K08900
LOC107877313	4.20689	-0.921503	0.327892	-2.81038	0.00494823	0.0246116	NC_029983.1	196702029	196704018	+	107877313	AAA-ATPase At3g50940-like	-	-	-	K08900
LOC107859998	464.893	-0.740207	0.21446	-3.45149	0.000557503	0.00448084	NC_029978.1	149808655	149812208	+	107859998	AAA-ATPase At5g17760-like, transcript variant X1	-	-	-	K08900
LOC107851651	7.44394	-0.85777	0.333939	-2.56864	0.0102099	0.0424837	NC_029988.1	41281195	41283282	-	107851651	AAA-ATPase At5g57480	-	-	-	K08900
LOC107875953	90.5371	-0.927899	0.214977	-4.31626	1.58694e-05	0.000254568	NC_029982.1	17612118	17624100	+	107875953	ABC transporter A family member 12-like	-	-	-	-
LOC107875951	316.383	-1.64566	0.207898	-7.9157	2.45863e-15	4.07209e-13	NC_029982.1	17603367	17610273	-	107875951	ABC transporter A family member 9-like	-	-	-	-
LOC107855112	362.515	-0.927253	0.343569	-2.69889	0.00695718	0.0317588	NW_015961339.1	593517	600757	+	107855112	ABC transporter B family member 21-like, transcript variant X5	-	-	-	K05658
LOC107858066	218.403	-0.874199	0.277997	-3.14463	0.00166294	0.0105654	NC_029978.1	128364648	128375373	+	107858066	ABC transporter B family member 9-like	-	-	-	K05658
LOC107863174	44.6492	-1.20012	0.300107	-3.99898	6.36171e-05	0.000785705	NC_029979.1	45701467	45708220	-	107863174	ABC transporter C family member 10	-	-	-	K05666
LOC107864374	12.6553	-1.25042	0.347374	-3.59963	0.000318673	0.00288428	NC_029977.1	2299312	2306832	-	107864374	ABC transporter C family member 10-like, transcript variant X2	-	-	-	-
LOC107862760	11.8922	-1.25481	0.338568	-3.70623	0.000210369	0.00207246	NC_029979.1	27324110	27328186	+	107862760	ABC transporter G family member 11	-	GO:0016020:membrane;	GO:0015416:organic phosphonate transmembrane-transporting ATPase activity;GO:0005524:ATP binding;	-
LOC107840060	29.3617	-1.2693	0.344198	-3.68771	0.00022628	0.00219682	NC_029984.1	140514301	140521866	-	107840060	ABC transporter G family member 11-like	-	-	-	-
LOC107877432	6.57329	1.09893	0.335438	3.27611	0.00105248	0.00737343	NC_029983.1	219950707	219956270	+	107877432	ABC transporter G family member 26, transcript variant X2	-	-	-	-
LOC107854458	1010.27	0.938757	0.315033	2.97987	0.00288372	0.0162426	NW_015961174.1	70111	79177	+	107854458	ABC transporter G family member 32-like	-	-	-	-
LOC107854459	56.6585	-1.16324	0.276195	-4.21168	2.53476e-05	0.000376965	NW_015961174.1	131785	141519	+	107854459	ABC transporter G family member 32-like, transcript variant X2	-	-	-	-
LOC107875992	1122.47	-0.748455	0.284818	-2.62784	0.00859297	0.0374527	NC_029982.1	19208725	19210800	-	107875992	ABC transporter I family member 17-like	-	-	-	-
LOC107850059	21.7555	-1.62808	0.344311	-4.72851	2.26179e-06	5.01475e-05	NC_029977.1	288783749	288787049	-	107850059	abscisic acid 8'-hydroxylase 1-like	GO:0055114:oxidation-reduction process;	-	GO:0020037:heme binding;GO:0016705:oxidoreductase activity, acting on paired donors, with incorporation or reduction of molecular oxygen;GO:0004497:monooxygenase activity;GO:0005506:iron ion binding;GO:0009055:electron carrier activity;	K09843
LOC107858554	27.1413	1.15102	0.331903	3.46793	0.000524487	0.00428298	NC_029978.1	63326716	63327967	+	107858554	abscisic acid and environmental stress-inducible protein TAS14	-	-	-	-
LOC107849724	32.776	-1.98728	0.346274	-5.73903	9.52197e-09	4.56927e-07	NC_029988.1	9819877	9822863	+	107849724	abscisic acid receptor PYL2	-	-	-	K14496
LOC107843441	58.3807	-2.07408	0.29502	-7.03032	2.06067e-12	2.15847e-10	NC_029986.1	169166805	169168032	-	107843441	abscisic acid receptor PYL4-like	-	-	-	-
LOC107872884	1584.2	0.645334	0.128024	5.04074	4.6373e-07	1.3215e-05	NC_029982.1	37347620	37364538	-	107872884	abscisic acid receptor PYR1-like	-	-	-	K14496
LOC107867642	20267.8	-0.875003	0.216494	-4.04169	5.30674e-05	0.000676984	NC_029980.1	43112047	43113429	+	107867642	abscisic stress-ripening protein 1-like	GO:0006950:response to stress;	GO:0005634:nucleus;GO:0005829:cytosol;	-	-
LOC107839563	32.5605	-1.41646	0.347514	-4.07599	4.58188e-05	0.000600728	NC_029984.1	131271565	131274032	-	107839563	acetylajmalan esterase-like, transcript variant X1	-	-	-	-
LOC107840069	36.2273	-1.1852	0.346242	-3.42305	0.00061923	0.00486376	NC_029984.1	140636943	140638485	-	107840069	acetyl-CoA-benzylalcohol acetyltransferase-like	-	-	-	K13065
LOC107863437	1608.82	1.15615	0.316234	3.656	0.000256178	0.00241686	NC_029979.1	83161854	83169315	-	107863437	acid beta-fructofuranosidase AIV-18	GO:0005975:carbohydrate metabolic process;	-	GO:0004575:sucrose alpha-glucosidase activity;	K01193
LOC107853234	28.5994	-1.86168	0.34732	-5.36012	8.31682e-08	3.05813e-06	NW_015960784.1	13666	15800	+	107853234	acid phosphatase 1	-	-	-	-
LOC107859802	303.949	-1.04338	0.308619	-3.3808	0.000722747	0.00549231	NC_029978.1	145569146	145570455	+	107859802	acidic endochitinase pcht28	GO:0005975:carbohydrate metabolic process;GO:0006032:chitin catabolic process;GO:0016998:cell wall macromolecule catabolic process;	-	GO:0004568:chitinase activity;	-
LOC107859801	7.23658	-0.850656	0.316824	-2.68495	0.00725411	0.0328051	NC_029978.1	145500698	145502063	+	107859801	acidic endochitinase pcht28-like	GO:0005975:carbohydrate metabolic process;GO:0006032:chitin catabolic process;GO:0016998:cell wall macromolecule catabolic process;	-	GO:0004568:chitinase activity;	-
LOC107855960	31.6315	-1.0241	0.342184	-2.99282	0.00276414	0.0157032	NC_029977.1	149532902	149536274	-	107855960	acidic leucine-rich nuclear phosphoprotein 32 family member B-like	-	-	-	-
LOC107862078	803.288	-0.896845	0.156505	-5.73047	1.00156e-08	4.78034e-07	NC_029979.1	8065450	8068565	-	107862078	ACT domain-containing protein ACR11-like	-	-	-	-
LOC107873023	304.656	-0.974863	0.162013	-6.0172	1.77464e-09	1.00946e-07	NC_029982.1	52200846	52217144	+	107873023	ACT domain-containing protein ACR3, transcript variant X5	-	-	-	-
LOC107873060	3926.78	0.63907	0.104588	6.11036	9.94038e-10	6.15414e-08	NC_029982.1	59988308	59991965	+	107873060	acyl carrier protein 1, chloroplastic-like	-	-	-	-
LOC107870713	406.678	0.589083	0.155884	3.77898	0.000157474	0.00162835	NC_029981.1	85505548	85523071	+	107870713	acyl-acyl carrier protein thioesterase ATL3, chloroplastic	-	-	-	-
LOC107843433	2116.96	0.592443	0.11058	5.3576	8.43356e-08	3.09518e-06	NC_029986.1	168513192	168520165	+	107843433	acyl-coenzyme A oxidase 4, peroxisomal-like, transcript variant X1	-	-	-	K00232
LOC107839492	21998.6	0.827701	0.180923	4.57487	4.76507e-06	9.50953e-05	NC_029984.1	128953851	128970168	-	107839492	acyltransferase-like protein At1g54570, chloroplastic	-	-	-	-
LOC107862655	27.2542	1.15592	0.324741	3.55953	0.000371524	0.00326651	NC_029979.1	24107160	24109312	-	107862655	adenine/guanine permease AZG2	-	-	-	K06901
LOC107872767	361.628	0.74094	0.124201	5.96567	2.43637e-09	1.34891e-07	NC_029982.1	29728864	29740471	+	107872767	adenylate kinase, chloroplastic-like, transcript variant X2	-	-	-	K00939
LOC107852675	10835	0.618971	0.149535	4.13932	3.48335e-05	0.000485964	NW_015960581.1	15689	17568	+	107852675	ADP, ATP carrier protein, mitochondrial	GO:0055085:transmembrane transport;	GO:0005743:mitochondrial inner membrane;GO:0016021:integral component of membrane;	GO:0005215:transporter activity;	K05863
LOC107840467	2888.8	0.615773	0.17378	3.5434	0.000395004	0.00342824	NC_029977.1	180077539	180081360	+	107840467	ADP-ribosylation factor 1	-	-	-	K07937
LOC107860244	30.5044	1.17937	0.343254	3.43586	0.000590672	0.00469293	NC_029978.1	154486049	154487712	+	107860244	ADP-ribosylation factor 2-B-like	-	-	-	K07937
LOC107843848	100.524	-0.896334	0.304316	-2.94541	0.0032253	0.0177054	NC_029986.1	201347440	201352857	+	107843848	agamous-like MADS-box protein AGL18	-	-	-	-
LOC107879789	26.3215	-1.32836	0.33368	-3.98095	6.86406e-05	0.00083653	NC_029984.1	129031285	129032243	+	107879789	agamous-like MADS-box protein AGL61	-	-	-	-
LOC107869548	28.3159	-1.75533	0.341834	-5.13503	2.82095e-07	8.76032e-06	NC_029980.1	31507381	31514562	-	107869548	agamous-like MADS-box protein AGL66	-	-	-	-
LOC107878267	21.3662	-0.959092	0.343161	-2.79488	0.00519193	0.0254513	NC_029983.1	188952412	188959750	+	107878267	agamous-like MADS-box protein AGL66, transcript variant X2	-	-	-	-
LOC107848097	129.198	-2.68746	0.319195	-8.41952	3.78039e-17	8.13959e-15	NC_029987.1	15204604	15206246	-	107848097	agmatine coumaroyltransferase-2-like	-	-	-	-
LOC107867453	15.6502	-0.91545	0.320563	-2.85575	0.00429347	0.0220453	NC_029980.1	23615957	23623242	-	107867453	alcohol dehydrogenase-like 1	-	-	-	K00121
LOC107863444	4374.84	1.24719	0.162368	7.68122	1.57577e-14	2.29588e-12	NC_029977.1	159853	164351	+	107863444	alcohol dehydrogenase-like 4	-	-	-	K00001
LOC107850388	92.9975	-0.775555	0.301474	-2.57254	0.0100956	0.0421258	NC_029988.1	12873583	12878308	-	107850388	alcohol dehydrogenase-like 7	-	-	-	K00121
LOC107849669	97.9195	0.70455	0.248151	2.8392	0.00452271	0.0229788	NC_029977.1	285594243	285598204	-	107849669	alcohol dehydrogenase-like 7, transcript variant X1	-	-	-	K00121
LOC107862407	15529.1	0.951783	0.170889	5.56961	2.55308e-08	1.09697e-06	NC_029979.1	16341957	16349686	-	107862407	aldehyde dehydrogenase family 2 member B4, mitochondrial-like	GO:0055114:oxidation-reduction process;	-	GO:0016620:oxidoreductase activity, acting on the aldehyde or oxo group of donors, NAD or NADP as acceptor;	K00128
LOC107841038	1913.52	1.14869	0.332705	3.45256	0.000555285	0.0044698	NC_029985.1	10098110	10106882	+	107841038	aldehyde dehydrogenase family 2 member C4-like	-	-	-	K12355
LOC107860545	75.7122	-0.772189	0.240079	-3.21639	0.00129813	0.00869999	NC_029978.1	160101678	160104202	-	107860545	aldose 1-epimerase-like	-	-	-	K01785
LOC107860546	12.6271	-0.828765	0.31863	-2.60103	0.00929444	0.0395928	NC_029978.1	160105268	160110790	-	107860546	aldose 1-epimerase-like, transcript variant X3	-	-	-	K01785
LOC107843773	355.008	-1.11353	0.223881	-4.97377	6.5664e-07	1.77963e-05	NC_029986.1	199968987	199970816	-	107843773	alkane hydroxylase MAH1-like	-	-	-	-
LOC107843772	39.6811	-1.00295	0.320029	-3.13393	0.0017248	0.0108658	NC_029986.1	199917107	199918862	+	107843772	alkane hydroxylase MAH1-like	-	-	-	-
LOC107854684	381.796	-1.40063	0.194892	-7.18672	6.63675e-13	7.79436e-11	NW_015961222.1	51166	52725	-	107854684	allene oxide cyclase 4, chloroplastic-like	-	-	-	K10525
LOC107867080	13.5244	-1.44495	0.347894	-4.15341	3.27559e-05	0.000461968	NC_029980.1	7118349	7120285	+	107867080	allene oxide synthase, chloroplastic	GO:0055114:oxidation-reduction process;	-	GO:0047987:hydroperoxide dehydratase activity;GO:0020037:heme binding;GO:0016705:oxidoreductase activity, acting on paired donors, with incorporation or reduction of molecular oxygen;GO:0004497:monooxygenase activity;GO:0005506:iron ion binding;GO:0009055:electron carrier activity;	K01723
LOC107848240	7.83662	-0.953139	0.345084	-2.76205	0.00574404	0.0274631	NC_029987.1	1194096	1196059	+	107848240	allene oxide synthase-like	GO:0055114:oxidation-reduction process;	-	GO:0020037:heme binding;GO:0016705:oxidoreductase activity, acting on paired donors, with incorporation or reduction of molecular oxygen;GO:0004497:monooxygenase activity;GO:0005506:iron ion binding;GO:0009055:electron carrier activity;	-
LOC107838770	12882.1	0.729938	0.187944	3.88381	0.000102833	0.00116073	NC_029984.1	1799416	1805215	-	107838770	alpha, alpha-trehalose-phosphate synthase [UDP-forming] 6, transcript variant X3	-	-	-	K16055
LOC107847778	11374.2	1.44304	0.201924	7.14644	8.90552e-13	1.02721e-10	NC_029987.1	204977154	204981279	+	107847778	alpha-1, 4-glucan-protein synthase [UDP-forming] 1	-	-	-	K13379
LOC107877934	9272.45	0.59381	0.129238	4.59468	4.33408e-06	8.80353e-05	NC_029983.1	102069875	102097252	+	107877934	alpha-aminoadipic semialdehyde synthase, transcript variant X2	-	-	-	K14157
LOC107867836	1085.5	-0.778257	0.161201	-4.82786	1.3801e-06	3.33877e-05	NC_029980.1	74670246	74673465	+	107867836	alpha-amylase	-	-	-	K01176
LOC107867838	522.212	0.738827	0.212487	3.47705	0.000506962	0.00416267	NC_029980.1	74685470	74689095	-	107867838	alpha-amylase-like, transcript variant X2	-	-	-	K01176
LOC107862200	43.4857	-0.922741	0.34093	-2.70654	0.00679889	0.0312127	NC_029979.1	10767315	10772618	+	107862200	alpha-dioxygenase 2-like	GO:0055114:oxidation-reduction process;GO:0006979:response to oxidative stress;	-	GO:0020037:heme binding;GO:0004601:peroxidase activity;GO:0016702:oxidoreductase activity, acting on single donors with incorporation of molecular oxygen, incorporation of two atoms of oxygen;	-
LOC107857095	18.9059	-1.5418	0.335631	-4.59372	4.35421e-06	8.82593e-05	NW_015961918.1	737	2464	-	107857095	alpha-farnesene synthase-like	-	-	GO:0046872:metal ion binding;GO:0016829:lyase activity;	-
LOC107866137	11.4392	-1.06197	0.347988	-3.05174	0.00227517	0.013451	NC_029979.1	47294005	47302443	-	107866137	alpha-farnesene synthase-like	-	-	-	-
LOC107870685	379.006	0.691477	0.153606	4.50161	6.74393e-06	0.000127522	NC_029981.1	75681657	75703232	+	107870685	alpha-ketoglutarate-dependent dioxygenase alkB, transcript variant X4	-	-	-	K10765
LOC107863389	198.174	-1.03213	0.283134	-3.64539	0.000266991	0.00249698	NC_029979.1	73817520	73821416	-	107863389	alpha-L-fucosidase 1-like	-	-	-	K01206
LOC107859863	65.9202	-0.796551	0.295511	-2.6955	0.00702826	0.0320229	NC_029978.1	147355418	147380042	-	107859863	alpha-mannosidase	-	-	-	K01191
LOC107840992	167.588	-0.85037	0.233139	-3.64747	0.000264831	0.00248158	NC_029985.1	8215100	8219801	+	107840992	amidophosphoribosyltransferase 1, chloroplastic-like, transcript variant X4	-	-	-	K00764
LOC107867801	15.9835	-1.03972	0.347851	-2.98897	0.00279921	0.0158873	NC_029980.1	67197578	67207436	+	107867801	amino acid permease 3-like, transcript variant X2	-	GO:0016021:integral component of membrane;	-	-
LOC107851171	9.34063	0.909034	0.348056	2.61175	0.00900814	0.038748	NC_029988.1	27187288	27194396	-	107851171	amino acid permease 6-like	-	-	-	-
LOC107868246	236.432	-0.702476	0.269527	-2.60633	0.00915187	0.039149	NC_029980.1	201838520	201841022	-	107868246	amino acid transporter ANTL1	-	-	-	K14209
LOC107868049	20.8276	-1.00971	0.337966	-2.98761	0.00281169	0.0159266	NC_029980.1	159761735	159763862	-	107868049	ammonium transporter 1 member 3	GO:0072488:ammonium transmembrane transport;	GO:0016021:integral component of membrane;	GO:0008519:ammonium transmembrane transporter activity;	K03320
LOC107845987	12.7553	-1.23056	0.346357	-3.55285	0.000381079	0.00333388	NC_029986.1	143719074	143725282	+	107845987	ammonium transporter 2	-	-	-	K03320
LOC107879737	7.80224	-1.0079	0.346077	-2.91237	0.003587	0.0192546	NC_029984.1	122008317	122009680	-	107879737	anaphase-promoting complex subunit 1-like	-	-	-	K03348
LOC107877932	332.848	-0.653107	0.156338	-4.17753	2.94695e-05	0.000425212	NC_029983.1	99521666	99528161	+	107877932	angio-associated migratory cell protein-like, transcript variant X2	-	-	-	-
LOC107868407	107.506	-0.632563	0.208987	-3.0268	0.00247158	0.0143654	NC_029980.1	213365438	213370531	+	107868407	ankyrin repeat domain-containing protein 54-like, transcript variant X2	-	-	-	-
LOC107873584	265.091	-0.696185	0.245882	-2.83138	0.00463479	0.0233766	NC_029982.1	212567225	212569115	-	107873584	ankyrin repeat-containing protein At3g12360-like	-	-	-	-
LOC107871305	26.2569	-0.95553	0.310843	-3.074	0.00211212	0.0126871	NC_029981.1	208508013	208522956	-	107871305	ankyrin repeat-containing protein At3g12360-like, transcript variant X2	-	-	-	-
LOC107875566	56.5317	1.01402	0.330331	3.0697	0.00214271	0.0128192	NC_029982.1	6890470	6893072	+	107875566	ankyrin repeat-containing protein At5g02620	-	-	-	-
LOC107842947	59.9359	-1.12761	0.288298	-3.91127	9.18129e-05	0.00105713	NC_029985.1	214860344	214864048	-	107842947	ankyrin repeat-containing protein At5g02620-like	-	-	-	-
LOC107847441	251.907	-0.976775	0.236009	-4.13872	3.49255e-05	0.000486897	NC_029977.1	246608797	246613931	+	107847441	ankyrin repeat-containing protein At5g02620-like, transcript variant X1	-	-	-	-
LOC107844573	84.7968	-0.805431	0.279171	-2.88508	0.00391311	0.0206391	NC_029977.1	226115758	226119634	+	107844573	ankyrin repeat-containing protein At5g02620-like, transcript variant X2	-	-	-	-
LOC107852368	7.43427	-1.2323	0.345801	-3.56362	0.000365774	0.00323356	NW_015960480.1	17795	19528	+	107852368	ankyrin-1-like	-	-	-	-
LOC107867530	22096.8	1.18889	0.177707	6.6902	2.22867e-11	1.93664e-09	NC_029980.1	30323620	30326477	+	107867530	annexin D1-like	-	-	GO:0005509:calcium ion binding;GO:0005544:calcium-dependent phospholipid binding;	K17095
LOC107861697	22.3126	0.967064	0.326287	2.96384	0.00303825	0.0169328	NC_029979.1	1938578	1940433	-	107861697	anthocyanidin 3-O-glucosyltransferase	-	-	-	-
LOC107859465	344.352	-1.22483	0.224824	-5.44796	5.09502e-08	1.98654e-06	NC_029978.1	138338200	138340405	-	107859465	anthocyanidin 3-O-glucosyltransferase 2-like	-	-	-	-
LOC107851751	198.775	-1.17378	0.335031	-3.50351	0.000459174	0.00385523	NC_029988.1	227532382	227534045	-	107851751	anthocyanidin 3-O-glucosyltransferase 2-like	-	-	-	-
LOC107848248	16.5612	-0.929564	0.336186	-2.76503	0.0056918	0.0273009	NC_029987.1	218174088	218175838	-	107848248	anthocyanidin 3-O-glucosyltransferase 2-like	-	-	-	-
LOC107845530	119.467	-1.29522	0.308401	-4.19978	2.67178e-05	0.000392523	NC_029986.1	13271838	13273517	+	107845530	anthocyanin 5-aromatic acyltransferase-like	-	-	-	-
LOC107845780	13.0023	-0.901527	0.347693	-2.59288	0.00951754	0.040304	NC_029986.1	10223684	10225352	+	107845780	anthocyanin 5-aromatic acyltransferase-like	-	-	-	-
LOC107870736	1363.77	0.605806	0.135051	4.48574	7.26604e-06	0.000135386	NC_029981.1	92310660	92343943	+	107870736	anthranilate phosphoribosyltransferase, transcript variant X2	-	-	-	-
LOC107847951	273.017	-1.16485	0.348036	-3.34693	0.000817113	0.00606668	NC_029987.1	216030744	216032346	+	107847951	AP2/ERF and B3 domain-containing transcription factor RAV1	GO:0006355:regulation of transcription, DNA-templated;	GO:0005634:nucleus;	GO:0003700:sequence-specific DNA binding transcription factor activity;GO:0003677:DNA binding;	K09287
LOC107874755	8.15366	-0.854971	0.296282	-2.88566	0.0039059	0.0206123	NC_029982.1	19688689	19692079	-	107874755	AP2-like ethylene-responsive transcription factor At1g16060	-	-	-	K09285
LOC107871364	5.12934	-0.864867	0.335737	-2.57602	0.00999442	0.0418388	NC_029981.1	215215276	215221384	-	107871364	apoptosis-inducing factor homolog B-like, transcript variant X2	-	-	-	-
LOC107845781	85.1771	-1.52308	0.243443	-6.25641	3.93933e-10	2.71659e-08	NC_029986.1	117152116	117154347	+	107845781	aquaporin PIP2-7-like	GO:0006810:transport;	GO:0016021:integral component of membrane;	GO:0005215:transporter activity;	K09872
LOC107845188	6.89287	-1.34014	0.337838	-3.96683	7.28356e-05	0.000876918	NC_029986.1	204080678	204081198	-	107845188	arabinogalactan peptide 21-like	-	-	-	-
LOC107848320	554.915	-2.20955	0.312579	-7.06875	1.56334e-12	1.69242e-10	NC_029987.1	6407252	6408794	-	107848320	arogenate dehydratase/prephenate dehydratase 6, chloroplastic-like	-	-	-	K05359
LOC107842110	4.85165	-0.786255	0.300378	-2.61755	0.00885628	0.0382732	NC_029985.1	186408470	186410108	+	107842110	arogenate dehydrogenase 2, chloroplastic-like	-	-	-	K15227
LOC107839198	492.162	-0.889489	0.163123	-5.45286	4.95659e-08	1.94431e-06	NC_029984.1	122352939	122360551	+	107839198	ascorbate transporter, chloroplastic	-	-	-	K08193
LOC107873413	1514.98	0.691818	0.157198	4.40094	1.07783e-05	0.000186985	NC_029982.1	170511602	170516656	+	107873413	asparagine synthetase [glutamine-hydrolyzing]-like	-	-	-	K01953
LOC107870963	31.2018	-1.10987	0.335242	-3.31065	0.000930807	0.00671776	NC_029981.1	169158594	169160462	+	107870963	aspartic proteinase PCS1	-	-	-	-
LOC107870524	85.1024	-3.04679	0.299963	-10.1572	3.0766e-24	1.49046e-21	NC_029981.1	32695241	32696789	-	107870524	aspartic proteinase PCS1-like	-	-	-	-
LOC107857549	368.264	-1.10388	0.336903	-3.27655	0.00105083	0.00737258	NC_029978.1	7746004	7755478	+	107857549	aspartic proteinase-like	-	-	-	K08245
LOC107839303	623.62	-1.12622	0.163639	-6.88234	5.88767e-12	5.73323e-10	NC_029984.1	124377386	124379280	+	107839303	aspartyl protease family protein 2	-	-	-	-
LOC107878043	227.496	-0.596361	0.226224	-2.63615	0.00838516	0.036737	NC_029983.1	149644506	149646703	-	107878043	aspartyl protease family protein 2-like	-	-	-	-
LOC107871199	21.7631	-1.35339	0.348004	-3.88901	0.000100653	0.00114196	NC_029981.1	202115198	202116805	+	107871199	AT-hook motif nuclear-localized protein 15	-	-	-	-
LOC107867362	40.97	-1.39301	0.34348	-4.05557	5.00132e-05	0.000644814	NC_029980.1	16558134	16559961	+	107867362	AT-hook motif nuclear-localized protein 17	-	-	-	-
LOC107848619	42.891	-1.04114	0.291396	-3.57295	0.000352983	0.00313335	NC_029977.1	275097196	275100088	+	107848619	AT-hook motif nuclear-localized protein 1-like, transcript variant X2	-	-	-	-
LOC107873355	5087.96	0.983219	0.17313	5.67909	1.35417e-08	6.23304e-07	NC_029982.1	156248260	156251964	-	107873355	ATP synthase subunit delta', mitochondrial-like	-	-	-	K02134
LOC107877668	60.2539	1.05312	0.347998	3.02624	0.00247618	0.0143875	NC_029983.1	11595465	11601522	-	107877668	ATPase 6, plasma membrane-type	-	-	-	K01535
LOC107848280	440.263	-0.638311	0.203476	-3.13703	0.00170669	0.0107644	NC_029987.1	148251195	148255462	-	107848280	ATP-citrate synthase alpha chain protein 2	-	-	-	K01648
LOC107843004	271.52	-1.19332	0.342757	-3.48154	0.000498543	0.00410922	NC_029977.1	217947213	217951487	-	107843004	ATP-citrate synthase alpha chain protein 2-like, transcript variant X1	-	-	-	K01648
LOC107857590	1242.46	0.635488	0.14835	4.28371	1.83801e-05	0.000288163	NC_029978.1	17440150	17457512	+	107857590	ATP-dependent Clp protease proteolytic subunit 2, mitochondrial-like, transcript variant X1	-	-	-	K01358
LOC107859951	124.345	-0.705009	0.236161	-2.98529	0.00283311	0.0160152	NC_029978.1	148950706	148958723	+	107859951	ATP-dependent DNA helicase DDM1	-	-	-	K19001
LOC107858530	441.423	-1.06916	0.218195	-4.90005	9.58108e-07	2.45261e-05	NC_029978.1	57888921	57898281	+	107858530	ATP-dependent DNA helicase DDM1-like, transcript variant X2	-	-	-	K19001
LOC107839674	154.012	-0.656956	0.213742	-3.0736	0.00211495	0.0127002	NC_029984.1	133113261	133119916	+	107839674	ATP-dependent DNA helicase Q-like 1, transcript variant X2	-	-	-	K10901
LOC107860305	30.059	-1.48462	0.302722	-4.90421	9.38024e-07	2.41395e-05	NC_029978.1	155860247	155871377	+	107860305	ATP-dependent RNA helicase eIF4A, transcript variant X1	-	-	-	K13025
LOC107877570	79.776	-0.794633	0.237402	-3.3472	0.000816325	0.00606315	NC_029983.1	7264799	7278208	-	107877570	AUGMIN subunit 8, transcript variant X1	-	-	-	-
LOC107866979	236.622	-0.705549	0.138559	-5.09203	3.54248e-07	1.06759e-05	NC_029980.1	5216290	5223954	-	107866979	auxilin-like protein 1	-	-	-	-
LOC107854240	145.711	-0.660682	0.223131	-2.96096	0.00306678	0.0170474	NW_015961127.1	335128	352249	-	107854240	auxilin-like protein 1	-	-	-	-
LOC107875585	149.027	-0.623351	0.220617	-2.82549	0.00472085	0.0236935	NC_029982.1	7658097	7663513	-	107875585	auxin response factor 18-like	-	-	-	-
LOC107851954	12.1415	-0.883335	0.335348	-2.63409	0.00843643	0.0368949	NW_015960345.1	25	2732	-	107851954	auxin response factor 9-like	-	-	-	K14486
LOC107839300	321.686	-1.43031	0.34805	-4.10949	3.96535e-05	0.00053831	NC_029984.1	124280289	124285203	-	107839300	auxin response factor 9-like, transcript variant X3	-	-	-	K14486
LOC107875246	46.1022	-0.705592	0.281704	-2.50473	0.0122546	0.0489831	NC_029982.1	729108	731951	+	107875246	auxin-binding protein T92	-	GO:0005788:endoplasmic reticulum lumen;	GO:0004872:receptor activity;	-
LOC107877103	46.8808	-0.813898	0.315046	-2.58343	0.00978242	0.0411737	NC_029983.1	55505188	55506304	-	107877103	auxin-induced protein 10A5-like	-	-	-	-
LOC107874815	6.64779	-0.824111	0.307423	-2.68071	0.00734662	0.0331154	NC_029982.1	27830123	27832360	-	107874815	auxin-induced protein 22C-like	-	-	-	K14484
LOC107863844	52.658	-2.58164	0.315687	-8.17784	2.88968e-16	5.48982e-14	NC_029979.1	210124990	210126317	-	107863844	auxin-induced protein 22D-like	GO:0006355:regulation of transcription, DNA-templated;GO:0009734:auxin-activated signaling pathway;	GO:0005634:nucleus;	GO:0046983:protein dimerization activity;	K14484
LOC107864478	22.1444	-0.93118	0.320177	-2.90833	0.00363361	0.019424	NC_029979.1	250156926	250160648	-	107864478	auxin-induced protein PCNT115	-	-	-	-
LOC107861852	8618.02	0.665497	0.108308	6.1445	8.02158e-10	5.07981e-08	NC_029979.1	4388788	4390354	-	107861852	auxin-responsive protein IAA1	-	-	-	K14484
LOC107840505	5.75145	-1.12997	0.336121	-3.3618	0.000774351	0.00581378	NC_029984.1	150300759	150301837	-	107840505	auxin-responsive protein SAUR21-like	-	-	-	K14488
LOC107848616	35.7471	-1.07727	0.333704	-3.22822	0.00124561	0.00842201	NC_029987.1	11105471	11111758	+	107848616	axial regulator YABBY 5-like, transcript variant X2	-	-	-	-
LOC107851840	616.366	-1.2657	0.305302	-4.14574	3.38712e-05	0.000474246	NC_029977.1	300840530	300843712	-	107851840	B2 protein-like	-	-	-	-
LOC107843699	24.1816	-1.32134	0.339857	-3.88794	0.0001011	0.00114568	NC_029986.1	196493662	196499363	-	107843699	B3 domain-containing protein At2g36080	-	-	-	-
LOC107848952	258.188	0.594432	0.139633	4.2571	2.07097e-05	0.000317494	NC_029977.1	279949232	279968090	+	107848952	B3 domain-containing protein REM10-like, transcript variant X2	-	-	-	K05573
LOC107848454	129.239	-0.792586	0.246131	-3.22018	0.00128111	0.00860496	NC_029977.1	274104550	274114211	+	107848454	B3 domain-containing protein REM5-like, transcript variant X4	-	-	-	-
LOC107840357	120.141	-0.686948	0.207598	-3.30902	0.000936227	0.00675184	NC_029984.1	147479246	147518473	+	107840357	B3 domain-containing transcription factor VRN1, transcript variant X1	-	-	-	-
LOC107863335	292.85	-0.921921	0.171217	-5.38451	7.26423e-08	2.70704e-06	NC_029979.1	64418409	64420243	-	107863335	BAG family molecular chaperone regulator 1	-	-	-	-
LOC107865989	48.7181	-1.2263	0.284094	-4.31652	1.5851e-05	0.000254483	NC_029977.1	6158557	6161563	+	107865989	BAG family molecular chaperone regulator 1-like	-	-	-	-
LOC107857924	725.877	1.08089	0.341667	3.16357	0.00155845	0.0100632	NC_029978.1	107166221	107172959	-	107857924	BAG family molecular chaperone regulator 1-like	-	-	-	-
LOC107842775	73.5331	-1.29991	0.344708	-3.77104	0.000162568	0.00167388	NC_029985.1	182279987	182281659	-	107842775	BAHD acyltransferase DCR	-	-	-	-
LOC107863241	117.651	-0.849024	0.306481	-2.77023	0.00560165	0.0270224	NC_029979.1	53397434	53400251	+	107863241	BAHD acyltransferase DCR	-	-	-	K19747
LOC107859888	1322.05	0.62082	0.106423	5.83353	5.42665e-09	2.79675e-07	NC_029978.1	147928244	147932997	+	107859888	barley B recombinant-like protein D	-	-	-	-
LOC107840225	2469.7	1.09591	0.300944	3.64157	0.000270975	0.00252329	NC_029984.1	144604735	144607181	+	107840225	basic 30 kDa endochitinase	GO:0006032:chitin catabolic process;GO:0006952:defense response;GO:0000272:polysaccharide catabolic process;GO:0016998:cell wall macromolecule catabolic process;	GO:0005773:vacuole;GO:0005618:cell wall;GO:0005576:extracellular region;	GO:0004568:chitinase activity;GO:0008061:chitin binding;	K01183
LOC107841134	56.3754	-1.48292	0.34699	-4.27368	1.92275e-05	0.00029879	NC_029977.1	190176613	190178916	+	107841134	basic 7S globulin-like	GO:0006508:proteolysis;	-	GO:0004190:aspartic-type endopeptidase activity;	-
LOC107856875	167.637	-1.14859	0.316888	-3.6246	0.000289413	0.00265291	NC_029977.1	189382561	189383992	+	107856875	basic 7S globulin-like	-	-	-	-
LOC107841115	1778.45	-1.12728	0.347884	-3.24038	0.00119369	0.00815055	NC_029977.1	189703675	189705323	+	107841115	basic 7S globulin-like	-	-	-	-
LOC107841106	197.811	-0.744866	0.167586	-4.44467	8.8025e-06	0.000156778	NC_029977.1	188880710	188882296	+	107841106	basic 7S globulin-like	GO:0006508:proteolysis;	-	GO:0004190:aspartic-type endopeptidase activity;	-
LOC107852760	35.1424	1.29486	0.30477	4.24865	2.15063e-05	0.000327891	NW_015960631.1	98628	99994	+	107852760	basic leucine zipper 43-like	-	-	-	-
LOC107849431	584.893	-1.59621	0.137591	-11.6011	4.06657e-31	3.42618e-28	NC_029977.1	283856245	283865027	+	107849431	basic leucine zipper 9	-	-	-	-
LOC107840478	27.0514	-1.5346	0.320382	-4.7899	1.66863e-06	3.90989e-05	NC_029984.1	149923799	149929700	-	107840478	B-box zinc finger protein 19, transcript variant X2	-	-	-	-
LOC107851551	46.061	-0.971615	0.291577	-3.33228	0.000861385	0.00632706	NC_029988.1	18212979	18215550	-	107851551	B-box zinc finger protein 20-like	-	-	-	-
LOC107869403	7.57169	-1.34477	0.345504	-3.8922	9.93399e-05	0.00112904	NC_029980.1	4090970	4092835	-	107869403	B-box zinc finger protein 21-like	-	-	-	-
LOC107846013	197.016	-0.613311	0.150245	-4.08209	4.46328e-05	0.000589969	NC_029986.1	149094874	149110949	-	107846013	BEL1-like homeodomain protein 9	-	-	-	-
LOC107847514	953.055	-0.72791	0.19005	-3.83009	0.000128097	0.00138133	NC_029987.1	13865717	13885590	-	107847514	benzaldehyde dehydrogenase (NAD(+))-like	-	-	-	K09842
LOC107868396	232.158	-0.932176	0.194765	-4.78615	1.70012e-06	3.96263e-05	NC_029980.1	213113050	213114111	+	107868396	BES1/BZR1 homolog protein 4-like	-	-	-	-
LOC107875650	9.85504	-0.940673	0.334786	-2.80977	0.00495769	0.0246446	NC_029982.1	9270517	9275124	+	107875650	beta-1, 6-galactosyltransferase GALT29A, transcript variant X1	-	-	-	-
LOC107869091	1100.44	0.981608	0.346547	2.83254	0.00461803	0.0233164	NC_029977.1	16453565	16457232	+	107869091	beta-amylase 3, chloroplastic	-	-	-	K01177
LOC107878266	72.3803	-1.09789	0.236891	-4.63459	3.57652e-06	7.42828e-05	NC_029983.1	188640776	188644872	+	107878266	beta-amylase, transcript variant X3	-	-	-	K01177
LOC107853307	7.51686	-0.731171	0.288657	-2.53301	0.0113088	0.0458647	NC_029977.1	18005081	18008575	-	107853307	beta-amyrin 11-oxidase-like	-	-	-	K04123
LOC107841780	158.589	-1.35056	0.281373	-4.7999	1.58744e-06	3.74366e-05	NC_029985.1	13382465	13395671	-	107841780	beta-amyrin synthase-like	-	-	-	K15813
LOC107841773	198.835	-0.704937	0.241	-2.92505	0.00344402	0.0186576	NC_029985.1	13109599	13130544	-	107841773	beta-amyrin synthase-like, transcript variant X1	-	-	-	K15813
LOC107841775	78.5829	-0.952485	0.284951	-3.34263	0.000829889	0.00613801	NC_029985.1	13238358	13250925	+	107841775	beta-amyrin synthase-like, transcript variant X2	-	-	-	K15813
LOC107863219	40318.9	0.717311	0.159405	4.49993	6.79771e-06	0.000128193	NC_029979.1	50218908	50221232	-	107863219	beta-carotene hydroxylase 1, chloroplastic	GO:0006633:fatty acid biosynthetic process;GO:0055114:oxidation-reduction process;GO:0016117:carotenoid biosynthetic process;	GO:0016021:integral component of membrane;GO:0031969:chloroplast membrane;	GO:0016491:oxidoreductase activity;GO:0016787:hydrolase activity;GO:0005506:iron ion binding;	K15746
LOC107875230	702.918	0.786193	0.137038	5.73702	9.63542e-09	4.61025e-07	NC_029982.1	313736	318165	+	107875230	beta-carotene isomerase D27, chloroplastic, transcript variant X2	-	-	-	-
LOC107872105	20.8435	-2.05837	0.346651	-5.93788	2.88724e-09	1.5716e-07	NC_029977.1	41247989	41250570	+	107872105	beta-D-glucosyl crocetin beta-1, 6-glucosyltransferase-like	-	-	-	K12937
LOC107865714	62.8276	-1.53429	0.287365	-5.33915	9.33853e-08	3.38247e-06	NC_029979.1	252430674	252431843	-	107865714	beta-D-glucosyl crocetin beta-1, 6-glucosyltransferase-like	-	-	-	-
LOC107847936	1279.01	0.731992	0.15592	4.69466	2.67049e-06	5.77554e-05	NC_029987.1	90657047	90670066	-	107847936	beta-D-xylosidase 1-like, transcript variant X2	-	-	-	K15920
LOC107843263	50.1687	1.62278	0.325408	4.98691	6.13532e-07	1.67687e-05	NC_029985.1	238645036	238648597	+	107843263	beta-fructofuranosidase, insoluble isoenzyme 1-like, transcript variant X2	GO:0005975:carbohydrate metabolic process;	-	GO:0004575:sucrose alpha-glucosidase activity;	K01193
LOC107861740	87.363	-1.36814	0.318978	-4.28915	1.79357e-05	0.000282568	NC_029979.1	2496237	2502978	-	107861740	beta-galactosidase	-	-	-	K12309
LOC107850900	251.535	-0.646048	0.172074	-3.75448	0.000173703	0.00176786	NC_029988.1	72313263	72321877	+	107850900	beta-galactosidase	GO:0005975:carbohydrate metabolic process;	-	GO:0030246:carbohydrate binding;GO:0004565:beta-galactosidase activity;	K12309
LOC107867778	19.1156	-0.944427	0.348046	-2.71351	0.00665744	0.0307235	NC_029980.1	64888159	64930084	+	107867778	beta-galactosidase 16-like, transcript variant X2	-	-	-	-
LOC107840443	21.0323	-1.04181	0.347402	-2.99886	0.0027099	0.0154813	NC_029984.1	149151674	149157852	+	107840443	beta-galactosidase 3-like	-	-	-	-
LOC107847649	32.5221	-1.15243	0.3458	-3.33266	0.000860188	0.0063211	NC_029987.1	2906296	2913450	-	107847649	beta-galactosidase 8	GO:0005975:carbohydrate metabolic process;	-	GO:0030246:carbohydrate binding;GO:0004565:beta-galactosidase activity;	-
LOC107840962	20558.5	1.02305	0.164965	6.20164	5.58762e-10	3.68289e-08	NC_029985.1	7043094	7058699	+	107840962	beta-galactosidase-like, transcript variant X4	GO:0005975:carbohydrate metabolic process;	-	GO:0004565:beta-galactosidase activity;	-
LOC107854422	245.488	-0.942068	0.221933	-4.24484	2.18752e-05	0.000332729	NW_015961157.1	935041	942206	-	107854422	beta-glucosidase 11-like	-	-	-	K01188
LOC107859563	35.235	-1.62794	0.347799	-4.68069	2.85908e-06	6.08828e-05	NC_029978.1	141158418	141162729	+	107859563	beta-glucosidase 18-like	-	-	-	K05350
LOC107878687	385.735	-0.637921	0.165037	-3.86532	0.000110942	0.00122981	NC_029983.1	216522913	216527243	-	107878687	beta-glucosidase 18-like	-	-	-	K05350
LOC107878685	57.0786	-1.57633	0.267347	-5.89619	3.71982e-09	1.99124e-07	NC_029983.1	216452771	216458993	-	107878685	beta-glucosidase 18-like, transcript variant X3	-	-	-	K05350
LOC107862203	76.5789	-0.764318	0.264413	-2.89062	0.00384478	0.020373	NC_029979.1	10839612	10844028	-	107862203	beta-glucosidase 44-like	GO:0005975:carbohydrate metabolic process;	-	GO:0004553:hydrolase activity, hydrolyzing O-glycosyl compounds;	K05350
LOC107870058	202.884	-0.86528	0.209699	-4.12629	3.68657e-05	0.000506655	NC_029981.1	1815013	1827768	+	107870058	beta-glucosidase BoGH3B-like	-	-	-	K05349
LOC107847877	34.3782	-1.48723	0.347638	-4.27809	1.88504e-05	0.00029432	NC_029987.1	12545372	12550895	+	107847877	beta-glucosidase BoGH3B-like, transcript variant X5	-	-	-	K05349
LOC107878654	30.4568	-1.38436	0.31795	-4.354	1.33677e-05	0.000223142	NC_029983.1	215845861	215849304	+	107878654	beta-glucuronosyltransferase GlcAT14A-like, transcript variant X2	-	-	-	-
LOC107851365	20.875	-1.11928	0.342931	-3.26386	0.00109906	0.00762714	NC_029988.1	223438381	223447955	+	107851365	beta-hexosaminidase 3, transcript variant X3	-	-	-	K12373
LOC107875923	27.8388	-2.06722	0.347885	-5.94224	2.81145e-09	1.53899e-07	NC_029982.1	17073081	17079659	+	107875923	betaine aldehyde dehydrogenase 1, chloroplastic-like	GO:0055114:oxidation-reduction process;	-	GO:0016620:oxidoreductase activity, acting on the aldehyde or oxo group of donors, NAD or NADP as acceptor;	K00130
LOC107863802	1647.04	-0.657539	0.188823	-3.4823	0.00049713	0.00410106	NC_029979.1	197604567	197610195	-	107863802	BI1-like protein	-	GO:0016021:integral component of membrane;	-	K06890
LOC107863981	339.152	-1.34023	0.32589	-4.11251	3.9138e-05	0.000533344	NC_029979.1	228530620	228532475	+	107863981	bidirectional sugar transporter NEC1-like	-	-	-	K15382
LOC107867700	24.9762	2.21647	0.343317	6.45605	1.07469e-10	8.23134e-09	NC_029980.1	51556034	51559834	-	107867700	bidirectional sugar transporter SWEET1-like, transcript variant X2	-	-	-	K15382
LOC107853681	15524.1	0.719625	0.145026	4.96203	6.97619e-07	1.86461e-05	NW_015960950.1	4971	8043	+	107853681	bifunctional epoxide hydrolase 2-like	-	-	-	-
LOC107879862	1806.9	0.829452	0.26992	3.07295	0.00211951	0.0127197	NC_029977.1	160014868	160016384	-	107879862	bifunctional epoxide hydrolase 2-like	-	-	-	-
LOC107839203	844.956	-1.10211	0.348004	-3.16693	0.00154056	0.00997759	NC_029984.1	122591324	122594210	+	107839203	bifunctional L-3-cyanoalanine synthase/cysteine synthase 2, mitochondrial, transcript variant X2	GO:0006535:cysteine biosynthetic process from serine;	-	GO:0004124:cysteine synthase activity;GO:0016740:transferase activity;	K13034
LOC107869653	150.711	2.24123	0.279327	8.02369	1.02616e-15	1.79143e-13	NC_029977.1	19542614	19547494	-	107869653	bifunctional pinoresinol-lariciresinol reductase	-	-	-	-
LOC107840068	9287.32	0.586634	0.208296	2.81634	0.00485737	0.0242593	NC_029984.1	140618634	140623231	+	107840068	bifunctional riboflavin biosynthesis protein RIBA 1, chloroplastic	GO:0009231:riboflavin biosynthetic process;	-	GO:0003935:GTP cyclohydrolase II activity;GO:0008686:3,4-dihydroxy-2-butanone-4-phosphate synthase activity;	K14652
LOC107856184	33.6431	-0.839654	0.322541	-2.60325	0.0092344	0.0393717	NW_015961578.1	209632	218545	+	107856184	bifunctional riboflavin kinase/FMN phosphatase-like, transcript variant X1	-	-	-	-
LOC107844062	159.504	-0.847834	0.228966	-3.70288	0.000213167	0.00209082	NC_029986.1	205274175	205279230	-	107844062	binding partner of ACD11 1, transcript variant X1	-	-	-	-
LOC107873203	2175.64	0.775333	0.159214	4.86976	1.11733e-06	2.76348e-05	NC_029982.1	90963026	90974810	-	107873203	biotin carboxyl carrier protein of acetyl-CoA carboxylase 2, chloroplastic, transcript variant X1	-	-	-	-
LOC107875734	880.08	0.750565	0.145328	5.16462	2.40928e-07	7.6536e-06	NC_029982.1	11210173	11217604	+	107875734	biotin synthase, transcript variant X1	-	-	-	K01012
LOC107872907	562.359	-1.01042	0.178617	-5.65691	1.54121e-08	6.97794e-07	NC_029982.1	38927801	38930267	+	107872907	BOI-related E3 ubiquitin-protein ligase 1-like	-	-	-	K19042
LOC107854330	6.9585	-0.98859	0.344517	-2.86949	0.00411128	0.0213483	NC_029977.1	45807159	45807916	+	107854330	BON1-associated protein 2-like	-	-	-	-
LOC107854326	2.97799	-0.759268	0.291141	-2.60791	0.00910979	0.0390121	NC_029977.1	45802401	45803096	+	107854326	BON1-associated protein 2-like	-	-	-	-
LOC107875261	316.431	-0.636581	0.243291	-2.61654	0.00888249	0.0383437	NC_029977.1	62790848	62794628	+	107875261	boron transporter 1-like, transcript variant X2	-	-	-	-
LOC107851037	20.4322	-1.32185	0.347247	-3.80666	0.000140856	0.00148909	NC_029988.1	26761410	26780724	-	107851037	branched-chain-amino-acid aminotransferase 2, chloroplastic-like	-	-	-	K00826
LOC107840966	75.0083	-1.10342	0.308166	-3.5806	0.000342809	0.00305986	NC_029977.1	185074670	185097721	+	107840966	BRCT domain-containing protein At4g02110, transcript variant X2	-	-	-	K10728
LOC107855128	144.7	-1.10149	0.196322	-5.61062	2.01606e-08	8.85877e-07	NW_015961339.1	327116	338525	+	107855128	BRCT domain-containing protein At4g02110-like	-	-	-	K10728
LOC107875881	11.3198	-1.71956	0.343053	-5.01251	5.37248e-07	1.50011e-05	NC_029982.1	16296310	16300594	+	107875881	BTB/POZ and TAZ domain-containing protein 1-like	-	-	-	-
LOC107875882	212.688	-1.38223	0.163645	-8.44651	3.00153e-17	6.672e-15	NC_029982.1	16303987	16308043	+	107875882	BTB/POZ and TAZ domain-containing protein 1-like	-	-	-	-
LOC107860197	95.2789	-1.12061	0.228149	-4.91174	9.02729e-07	2.33552e-05	NC_029978.1	153670456	153673930	+	107860197	BTB/POZ and TAZ domain-containing protein 4, transcript variant X2	-	-	-	-
LOC107863990	28.4359	-1.4901	0.343384	-4.33945	1.42841e-05	0.000234482	NC_029979.1	229460739	229465030	+	107863990	BTB/POZ domain-containing protein At1g03010-like, transcript variant X2	-	-	-	-
LOC107875217	8.3822	-0.966128	0.345639	-2.79519	0.00518691	0.0254376	NC_029982.1	177143	181159	-	107875217	BTB/POZ domain-containing protein At1g03010-like, transcript variant X3	-	-	-	-
LOC107866795	1433.39	-0.827549	0.167045	-4.95404	7.26876e-07	1.93215e-05	NC_029980.1	939466	947041	+	107866795	BTB/POZ domain-containing protein At2g30600, transcript variant X1	-	-	-	-
LOC107858422	551.827	0.620164	0.148247	4.1833	2.87305e-05	0.000416721	NC_029978.1	31329962	31346667	-	107858422	BTB/POZ domain-containing protein At4g08455	-	-	-	K10523
LOC107860358	110.309	-0.875963	0.19268	-4.54621	5.46215e-06	0.000107124	NC_029978.1	156745007	156747963	+	107860358	BTB/POZ domain-containing protein At5g66560	-	-	-	-
LOC107840186	19.2195	-1.2536	0.340629	-3.68026	0.000232997	0.00224516	NC_029984.1	143568475	143575279	+	107840186	BTB/POZ domain-containing protein NPY2, transcript variant X11	-	-	-	-
LOC107842831	405.501	-0.730125	0.283695	-2.57363	0.0100638	0.0420475	NC_029985.1	195189877	195192799	-	107842831	BURP domain protein RD22	-	-	-	-
LOC107840399	279.18	-0.972524	0.305597	-3.18237	0.00146075	0.00956288	NC_029984.1	148288852	148295987	-	107840399	BURP domain protein USPL1-like, transcript variant X2	-	-	-	-
LOC107851981	325.181	-1.46273	0.337016	-4.34024	1.42326e-05	0.000234124	NW_015960357.1	1625	3585	-	107851981	BURP domain-containing protein BNM2A-like	-	-	-	-
LOC107859652	4.57293	-0.95358	0.318483	-2.99413	0.00275227	0.0156495	NC_029978.1	142884179	142886433	-	107859652	butyrate--CoA ligase AAE11, peroxisomal-like	-	-	-	-
LOC107840429	3970.25	0.868091	0.178355	4.86721	1.13185e-06	2.78926e-05	NC_029984.1	148953507	148954588	+	107840429	bZIP transcription factor 53-like	GO:0006355:regulation of transcription, DNA-templated;	-	GO:0003700:sequence-specific DNA binding transcription factor activity;GO:0043565:sequence-specific DNA binding;	-
LOC107876515	32.4268	-0.891679	0.345441	-2.58127	0.00984367	0.0413507	NC_029983.1	81581349	81590683	-	107876515	cadmium/zinc-transporting ATPase HMA2-like	-	-	-	K01534
LOC107862991	637.035	-0.95007	0.187405	-5.06961	3.98637e-07	1.17756e-05	NC_029979.1	36051786	36055104	+	107862991	caffeic acid 3-O-methyltransferase	-	-	-	K13066
LOC107843384	26.8817	1.38897	0.325533	4.26674	1.98348e-05	0.000307241	NC_029986.1	162934674	162956702	-	107843384	caffeic acid 3-O-methyltransferase	-	-	-	-
LOC107845577	28.1028	-1.13277	0.341247	-3.3195	0.000901797	0.00654495	NC_029986.1	40656484	40664295	-	107845577	caffeic acid 3-O-methyltransferase 1-like	-	-	-	K13066
LOC107862989	128.322	-1.33988	0.307765	-4.3536	1.33922e-05	0.000223142	NC_029979.1	36035311	36037465	+	107862989	caffeic acid 3-O-methyltransferase, transcript variant X1	GO:0009809:lignin biosynthetic process;GO:0032259:methylation;	-	GO:0047763:caffeate O-methyltransferase activity;GO:0046983:protein dimerization activity;	K13066
LOC107840262	117.947	-1.45486	0.269724	-5.39389	6.89493e-08	2.58934e-06	NC_029984.1	145383192	145385416	+	107840262	caffeoyl-CoA O-methyltransferase 6	-	-	-	K00588
LOC107860279	148.972	-3.16408	0.302952	-10.4442	1.55834e-25	8.88163e-23	NC_029978.1	155025624	155026987	-	107860279	caffeoyl-CoA O-methyltransferase-like	GO:0032259:methylation;	-	GO:0008171:O-methyltransferase activity;	K00588
LOC107870261	27.9631	-1.29329	0.3468	-3.72921	0.000192083	0.00192063	NC_029981.1	9468341	9474048	-	107870261	caffeoylshikimate esterase-like	-	-	-	-
LOC107864034	8.49114	-0.919519	0.34805	-2.64192	0.00824378	0.0362076	NC_029979.1	232128568	232133586	-	107864034	caffeoylshikimate esterase-like, transcript variant X2	-	-	-	-
LOC107872913	184.679	0.655779	0.221229	2.96425	0.00303425	0.0169153	NC_029982.1	40137907	40143879	-	107872913	calcineurin B-like protein 1, transcript variant X3	-	-	-	K06268
LOC107863759	12.1689	-1.20982	0.325774	-3.7137	0.000204254	0.00202043	NC_029979.1	189774733	189809907	+	107863759	calcineurin B-like protein 3, transcript variant X2	-	-	-	K06268
LOC107858704	20.549	-1.4006	0.335585	-4.17362	2.99804e-05	0.000430979	NC_029978.1	92356021	92358558	-	107858704	calcium uniporter protein 2, mitochondrial-like	-	-	-	-
LOC107855368	123.154	-0.832974	0.294044	-2.83282	0.0046139	0.0233077	NW_015961388.1	712934	713723	+	107855368	calcium-binding allergen Ole e 8-like	-	-	-	K13448
LOC107878289	252.305	-1.65966	0.267556	-6.20303	5.5388e-10	3.66317e-08	NC_029983.1	191419127	191419937	-	107878289	calcium-binding protein PBP1-like	-	-	-	-
LOC107845478	341.552	-0.911059	0.238649	-3.81757	0.000134775	0.00143931	NC_029986.1	540557	541165	-	107845478	calcium-binding protein PBP1-like	-	-	-	-
LOC107854540	13.5849	-0.870955	0.315161	-2.76352	0.00571818	0.0273732	NW_015961180.1	2531787	2539646	-	107854540	calcium-dependent protein kinase 26-like, transcript variant X2	-	-	-	K13412
LOC107843919	1339.91	-0.589634	0.116362	-5.06722	4.03657e-07	1.18516e-05	NC_029986.1	202941550	202946622	-	107843919	calcium-dependent protein kinase 32-like	-	-	-	K13412
LOC107842961	154.325	-0.965008	0.347713	-2.7753	0.00551508	0.0267426	NC_029985.1	218055613	218056489	+	107842961	calmodulin	-	-	-	K02183
LOC107843743	883.086	0.771472	0.296855	2.59882	0.00935445	0.0397872	NC_029986.1	199005948	199008443	+	107843743	calmodulin-7	-	-	-	K02183
LOC107844731	70.8027	-1.93165	0.311969	-6.19181	5.94784e-10	3.86769e-08	NC_029986.1	205001211	205001846	-	107844731	calmodulin-binding protein 25-like	-	-	-	-
LOC107862425	209.225	-1.12832	0.206404	-5.46657	4.58826e-08	1.82195e-06	NC_029979.1	16738458	16742112	-	107862425	calmodulin-binding protein 60 A-like	-	-	-	-
LOC107860972	15.8605	1.53355	0.340838	4.49936	6.81577e-06	0.000128193	NC_029978.1	83798047	83799121	-	107860972	calmodulin-like protein 1	-	-	-	K13448
LOC107874674	7.19803	-0.897042	0.338665	-2.64876	0.00807878	0.0356283	NC_029982.1	11618483	11619476	+	107874674	calmodulin-like protein 3	-	-	-	-
LOC107856505	100.388	-1.63456	0.257874	-6.33862	2.31837e-10	1.6826e-08	NW_015961666.1	21724	23065	+	107856505	calmodulin-like protein 7	-	-	-	-
LOC107876000	15.3976	-1.01615	0.343356	-2.95945	0.00308184	0.017097	NC_029982.1	19467685	19471543	-	107876000	calnexin homolog	-	-	-	K08054
LOC107853503	44.3069	-0.861378	0.294368	-2.92619	0.00343141	0.0186153	NW_015960866.1	7040	18746	+	107853503	calpain-type cysteine protease ADL1-like, transcript variant X2	-	-	-	-
LOC107839685	12540.4	0.852373	0.147917	5.7625	8.28748e-09	4.07601e-07	NC_029984.1	133267182	133270801	-	107839685	calreticulin	GO:0006457:protein folding;	GO:0005788:endoplasmic reticulum lumen;	GO:0005509:calcium ion binding;GO:0051082:unfolded protein binding;	K08057
LOC107861398	2.95554	-0.767849	0.29227	-2.62719	0.00860935	0.0374946	NC_029978.1	155709659	155712659	-	107861398	caltractin-like, transcript variant X1	-	-	-	K13448
LOC107843026	51.4224	-0.817376	0.294759	-2.77303	0.00555364	0.0268525	NC_029977.1	218132152	218143005	+	107843026	CAP-Gly domain-containing linker protein 1, transcript variant X2	-	-	-	-
LOC107851301	100.588	-0.767938	0.215516	-3.56325	0.000366292	0.00323667	NC_029988.1	229909254	229921140	-	107851301	carnosine N-methyltransferase-like	-	-	-	-
LOC107839349	1196.22	-0.61218	0.154255	-3.96863	7.22865e-05	0.000872753	NC_029977.1	169084889	169106042	+	107839349	carotenoid 9, 10(9', 10')-cleavage dioxygenase 1-like, transcript variant X2	-	-	GO:0016702:oxidoreductase activity, acting on single donors with incorporation of molecular oxygen, incorporation of two atoms of oxygen;	K11159
LOC107842922	10.0822	-1.25855	0.325833	-3.86256	0.000112205	0.00124104	NC_029985.1	213509048	213510275	+	107842922	carrot ABA-induced in somatic embryos 3-like	-	-	-	-
LOC107863661	48.906	-0.689633	0.268607	-2.56744	0.0102452	0.0425579	NC_029979.1	146731824	146736285	-	107863661	CASP-like protein 4A1	-	-	-	-
LOC107862395	64.786	-1.04426	0.234595	-4.45132	8.53425e-06	0.000153254	NC_029979.1	15940255	15943943	-	107862395	CASP-like protein 4A3	-	-	-	-
LOC107860638	213.273	-0.884546	0.194435	-4.54931	5.38216e-06	0.000105776	NC_029978.1	161392623	161396128	+	107860638	CASP-like protein 4A3	-	-	-	-
LOC107860363	13.8754	-1.02635	0.347883	-2.95029	0.00317479	0.0175074	NC_029978.1	156781006	156782556	+	107860363	CASP-like protein ARALYDRAFT_485429, transcript variant X1	-	-	-	-
LOC107850312	60250.4	0.721424	0.272169	2.65065	0.00803369	0.0354631	NC_029988.1	12357108	12362187	-	107850312	catalase	GO:0042744:hydrogen peroxide catabolic process;GO:0055114:oxidation-reduction process;	GO:0005777:peroxisome;	GO:0046872:metal ion binding;GO:0020037:heme binding;GO:0004096:catalase activity;	K03781
LOC107859787	213.387	-1.34186	0.344636	-3.89357	9.87779e-05	0.00112593	NC_029978.1	145251460	145256055	-	107859787	catalase isozyme 1	GO:0042744:hydrogen peroxide catabolic process;GO:0055114:oxidation-reduction process;GO:0003333:amino acid transmembrane transport;	GO:0005777:peroxisome;GO:0016021:integral component of membrane;	GO:0046872:metal ion binding;GO:0004096:catalase activity;GO:0015171:amino acid transmembrane transporter activity;GO:0020037:heme binding;	K03781
LOC107858947	16.4892	-1.28753	0.347697	-3.70301	0.000213053	0.00209082	NC_029978.1	117779569	117782708	-	107858947	cathepsin B-like	-	-	-	K01363
LOC107851350	63.2481	-0.817451	0.30651	-2.66697	0.00765391	0.0341982	NC_029988.1	46446638	46482642	+	107851350	cation/H(+) antiporter 18-like, transcript variant X2	-	-	-	-
LOC107862206	15.7678	-1.22974	0.345347	-3.56088	0.000369616	0.00325636	NC_029979.1	10867972	10871123	+	107862206	cation/H(+) antiporter 4-like, transcript variant X2	-	-	-	-
LOC107871141	33.839	-1.65049	0.347974	-4.74315	2.1042e-06	4.71389e-05	NC_029981.1	198567154	198571138	+	107871141	CBL-interacting protein kinase 18-like	-	-	-	-
LOC107851417	8.57794	-1.01724	0.346754	-2.9336	0.00335055	0.0182636	NC_029988.1	3461398	3471526	+	107851417	CBL-interacting serine/threonine-protein kinase 1	-	-	-	K07198
LOC107859239	183.54	-1.09561	0.260337	-4.20844	2.57136e-05	0.00038153	NC_029978.1	130995279	131001189	-	107859239	CBL-interacting serine/threonine-protein kinase 12-like, transcript variant X3	-	-	-	K07198
LOC107879693	43.3807	-0.798075	0.263945	-3.02364	0.00249751	0.0144857	NC_029984.1	100846497	100848249	+	107879693	CBL-interacting serine/threonine-protein kinase 25-like	-	-	-	K07198
LOC107858658	1075.99	0.63584	0.133669	4.75683	1.96654e-06	4.47797e-05	NC_029978.1	84848642	84872916	-	107858658	CBS domain-containing protein CBSX1, chloroplastic-like, transcript variant X2	-	-	-	-
LOC107841787	4376.26	0.623436	0.145097	4.29668	1.73376e-05	0.000274483	NC_029977.1	200564241	200568494	+	107841787	CBS domain-containing protein CBSX3, mitochondrial	-	-	-	-
LOC107845702	37.4345	-1.05721	0.347661	-3.04092	0.00235853	0.0138161	NC_029986.1	779168	783449	+	107845702	CBS domain-containing protein CBSX5	-	-	-	-
LOC107859394	14.3868	-1.20179	0.34753	-3.45809	0.000544015	0.00440164	NC_029978.1	136751463	136753941	+	107859394	CBS domain-containing protein CBSX5-like	-	-	-	-
LOC107877353	43.0085	-1.71964	0.326737	-5.26306	1.4168e-07	4.79142e-06	NC_029983.1	208839989	208840663	+	107877353	CDGSH iron-sulfur domain-containing protein NEET-like	-	-	-	-
LOC107840315	219.353	-0.649157	0.140565	-4.61821	3.87073e-06	7.95409e-05	NC_029984.1	146528072	146536766	-	107840315	CDPK-related kinase 5-like	-	-	-	-
LOC107873734	56.7214	-1.53205	0.334367	-4.58193	4.60702e-06	9.23043e-05	NC_029982.1	218793152	218797274	-	107873734	CDT1-like protein a, chloroplastic	-	-	-	K10727
LOC107864153	162.872	-0.738914	0.270219	-2.73449	0.00624761	0.0292928	NC_029979.1	238083716	238087573	+	107864153	cell differentiation protein RCD1 homolog	-	-	-	K12606
LOC107843810	21.3506	-2.02822	0.331264	-6.12267	9.20227e-10	5.75231e-08	NC_029986.1	200720088	200722112	-	107843810	cell division control protein 45 homolog	-	-	-	K06628
LOC107875482	65.443	-2.48441	0.326142	-7.61758	2.58483e-14	3.61433e-12	NC_029982.1	5091382	5096946	-	107875482	cell division control protein 6 homolog B, transcript variant X2	-	-	-	K02213
LOC107862956	11.1673	-1.23455	0.347722	-3.55038	0.00038467	0.00335791	NC_029979.1	34784592	34787488	+	107862956	cell division cycle 20.2, cofactor of APC complex-like	-	-	-	K03363
LOC107849606	14.8952	-1.05818	0.347849	-3.04207	0.00234957	0.0137803	NC_029988.1	24651523	24657416	+	107849606	cell division cycle-associated protein 7-like	-	-	-	-
LOC107862931	935.918	0.809077	0.172759	4.68326	2.82351e-06	6.03242e-05	NC_029979.1	34001294	34006594	+	107862931	cellulose synthase-like protein D3	-	-	-	K00770
LOC107869454	5087.09	0.781711	0.138073	5.66157	1.49996e-08	6.82308e-07	NC_029977.1	18478387	18484442	+	107869454	cellulose synthase-like protein D3, transcript variant X3	-	-	-	K10999
LOC107878055	30.0105	-1.44711	0.344195	-4.20432	2.61872e-05	0.000386495	NC_029983.1	152799986	152809691	+	107878055	cellulose synthase-like protein G2	-	-	-	-
LOC107864074	10.3671	-1.01008	0.34754	-2.90636	0.00365663	0.0195255	NC_029977.1	1571187	1578435	-	107864074	cellulose synthase-like protein G3	-	-	-	-
LOC107855291	1406.29	-0.615312	0.126064	-4.88096	1.05571e-06	2.63968e-05	NW_015961387.1	703005	711850	-	107855291	centromere-associated protein E, transcript variant X4	-	-	-	-
LOC107871238	73.3781	0.814733	0.242013	3.36648	0.000761334	0.0057316	NC_029981.1	205095712	205101388	-	107871238	chalcone synthase B	GO:0009058:biosynthetic process;	-	GO:0016747:transferase activity, transferring acyl groups other than amino-acyl groups;	K00660
LOC107851498	47.1357	-1.25893	0.324757	-3.87654	0.000105953	0.00118661	NC_029988.1	6389608	6391245	-	107851498	chalcone synthase F-like	GO:0009813:flavonoid biosynthetic process;	-	GO:0016210:naringenin-chalcone synthase activity;	K00660
LOC107862281	520.979	-1.4347	0.347203	-4.13217	3.59353e-05	0.000497396	NC_029979.1	12496981	12501552	-	107862281	chaperone protein ClpB1-like	-	-	-	K03695
LOC107877437	21.182	-1.22524	0.33259	-3.68393	0.000229664	0.00222299	NC_029983.1	220142644	220143683	-	107877437	chaperone protein dnaJ 11, chloroplastic-like	-	-	-	-
LOC107864333	162.514	-1.4609	0.286928	-5.09154	3.5516e-07	1.06868e-05	NC_029979.1	245789443	245791467	-	107864333	chaperone protein dnaJ 20, chloroplastic-like	-	-	-	-
LOC107843928	494.712	-1.06101	0.162762	-6.51877	7.08839e-11	5.67599e-09	NC_029986.1	203077518	203082247	-	107843928	chaperone protein dnaJ 6	-	-	-	K09529
LOC107855109	723.301	0.629072	0.104879	5.99805	1.997e-09	1.12168e-07	NW_015961339.1	581624	586390	-	107855109	chaperone protein dnaJ 72, transcript variant X1	-	-	-	-
LOC107862048	179.419	-2.14815	0.187589	-11.4513	2.31549e-30	1.79479e-27	NC_029979.1	7554907	7556790	-	107862048	chaperone protein dnaJ 8, chloroplastic	GO:0006950:response to stress;	-	-	-
LOC107876009	610.43	0.716905	0.20861	3.43658	0.000589098	0.00468234	NC_029982.1	20002315	20004466	+	107876009	chaperone protein dnaJ 8, chloroplastic-like	-	-	-	-
LOC107864528	2426.21	-0.586082	0.149839	-3.9114	9.17617e-05	0.00105713	NC_029979.1	253215876	253225347	-	107864528	chaperonin CPN60, mitochondrial	-	-	-	K04077
LOC107847035	254.268	-1.24076	0.186162	-6.66493	2.6479e-11	2.27039e-09	NC_029987.1	28602898	28604180	+	107847035	chitinase 2-like, transcript variant X2	-	-	-	-
LOC107843536	7308.96	0.792911	0.175782	4.51077	6.4594e-06	0.000122836	NC_029986.1	185712883	185717343	+	107843536	chitotriosidase-1-like	-	-	-	K01183
LOC107855780	29.6957	-1.06325	0.347795	-3.05711	0.00223486	0.0132884	NW_015961483.1	276675	277719	-	107855780	chlorophyll a-b binding protein 21, chloroplastic-like	-	-	-	K08912
LOC107845349	8578.49	0.623567	0.195188	3.1947	0.00139975	0.00924166	NC_029986.1	2377586	2380579	+	107845349	chlorophyll a-b binding protein 8, chloroplastic	-	-	-	K08909
LOC107842738	528.147	-0.585931	0.207693	-2.82114	0.00478528	0.0239744	NC_029985.1	175925704	175928902	+	107842738	chlorophyll a-b binding protein CP29.1, chloroplastic-like	-	-	-	K08915
LOC107866744	156.802	-0.84519	0.217862	-3.87947	0.000104684	0.0011753	NC_029980.1	380949	392584	-	107866744	chlorophyll a-b binding protein of LHCII type 1	-	-	-	K14172
LOC107863772	976.37	0.606719	0.120903	5.01821	5.21549e-07	1.46472e-05	NC_029979.1	193724625	193756080	-	107863772	chloroplastic lipocalin	-	-	-	-
LOC107846852	135.749	-1.24954	0.214958	-5.81296	6.13784e-09	3.12632e-07	NC_029987.1	54047372	54048089	+	107846852	chromatin accessibility complex protein 1-like	-	-	-	-
LOC107851090	192.613	-0.72272	0.213395	-3.38677	0.000707215	0.00540036	NC_029988.1	222052790	222061552	+	107851090	chromatin assembly factor 1 subunit FAS1	-	-	-	K10750
LOC107848004	2518.98	0.646528	0.170362	3.79502	0.000147631	0.00154711	NC_029987.1	24912133	24917820	-	107848004	cinnamoyl-CoA reductase 1	GO:0044237:cellular metabolic process;GO:0055114:oxidation-reduction process;	-	GO:0016621:cinnamoyl-CoA reductase activity;GO:0050662:coenzyme binding;GO:0000166:nucleotide binding;	-
LOC107861981	120.299	-1.46521	0.332288	-4.40945	1.03633e-05	0.000180432	NC_029979.1	6632378	6635105	-	107861981	cinnamoyl-CoA reductase 1-like	GO:0044237:cellular metabolic process;GO:0055114:oxidation-reduction process;	-	GO:0016621:cinnamoyl-CoA reductase activity;GO:0050662:coenzyme binding;GO:0000166:nucleotide binding;	K09753
LOC107862919	146.314	-0.765463	0.232715	-3.28927	0.00100449	0.00711698	NC_029979.1	33836249	33839417	-	107862919	cinnamoyl-CoA reductase 1-like, transcript variant X2	-	-	-	-
LOC107866761	8767.24	0.802857	0.164709	4.8744	1.0914e-06	2.70795e-05	NC_029980.1	493374	498473	+	107866761	cinnamoyl-CoA reductase 2-like	-	-	-	-
LOC107863976	8.21569	-1.28911	0.334237	-3.85688	0.000114846	0.0012652	NC_029979.1	228182083	228186457	+	107863976	classical arabinogalactan protein 26-like, transcript variant X1	-	-	-	-
LOC107852167	92.7538	-0.71061	0.283628	-2.50543	0.0122303	0.0489106	NW_015960421.1	3858	6759	+	107852167	coatomer subunit beta'-1-like	-	-	-	K17302
LOC107845560	140.178	-1.29066	0.347828	-3.71062	0.000206752	0.00204042	NC_029986.1	42019875	42021949	-	107845560	COBRA-like protein 4, transcript variant X2	-	-	-	-
LOC107839901	17.6326	-1.00496	0.346403	-2.90114	0.00371808	0.0198155	NC_029984.1	137856046	137859300	+	107839901	COBRA-like protein 6	-	-	-	-
LOC107879210	604.032	-0.898564	0.139584	-6.43745	1.21495e-10	9.14276e-09	NC_029977.1	148772650	148776062	+	107879210	COBRA-like protein 7	-	-	-	-
LOC107839545	11.8005	-0.988392	0.345489	-2.86085	0.00422508	0.0217865	NC_029984.1	130755514	130759546	+	107839545	coleoptile phototropism protein 1-like	-	-	-	-
LOC107870518	14.4367	-1.28308	0.342634	-3.74476	0.000180566	0.00182154	NC_029981.1	32571232	32579990	-	107870518	condensin complex subunit 3	-	-	-	K06678
LOC107854966	33.5467	-0.925967	0.339564	-2.72693	0.00639263	0.0297351	NW_015961311.1	2497	7037	+	107854966	copper methylamine oxidase-like	-	-	-	K00276
LOC107875861	222.516	-0.626937	0.20323	-3.08487	0.00203644	0.0123435	NC_029982.1	13602953	13603918	+	107875861	copper transporter 5	-	-	-	K14686
LOC107856559	1108.68	0.608648	0.140148	4.34288	1.40624e-05	0.000232114	NW_015961681.1	19494	30446	-	107856559	CRS2-associated factor 1, chloroplastic, transcript variant X1	-	-	-	-
LOC107871732	123.385	-2.09134	0.32964	-6.34431	2.23418e-10	1.63374e-08	NC_029977.1	38153730	38160221	-	107871732	cryptochrome DASH, chloroplastic/mitochondrial, transcript variant X1	-	-	-	K01669
LOC107869743	32.7388	-1.15342	0.31049	-3.71484	0.000203328	0.0020142	NC_029977.1	19722054	19734873	+	107869743	CSC1-like protein At1g32090	-	-	-	-
LOC107865847	11.2654	-1.28137	0.326527	-3.92423	8.70088e-05	0.00101083	NC_029979.1	6150267	6151200	+	107865847	cucumber peeling cupredoxin-like	-	-	-	-
LOC107860523	174.628	0.69268	0.166698	4.15529	3.24869e-05	0.000458507	NC_029978.1	159651288	159654760	-	107860523	cyclic dof factor 3-like	-	-	-	-
LOC107877796	23.2333	-1.53433	0.324392	-4.72986	2.24677e-06	4.98716e-05	NC_029983.1	40312517	40318675	-	107877796	cyclic nucleotide-gated ion channel 1	-	-	-	K05391
LOC107852302	482.996	0.766928	0.195477	3.92336	8.73234e-05	0.00101387	NW_015960461.1	1053418	1120350	+	107852302	cyclic nucleotide-gated ion channel 4-like, transcript variant X2	-	-	-	-
LOC107868409	21.263	-1.33333	0.333749	-3.99501	6.46907e-05	0.000795921	NC_029980.1	213461905	213468370	-	107868409	cyclic phosphodiesterase-like	-	-	-	-
LOC107851691	37.9769	-1.12945	0.32603	-3.46425	0.000531717	0.00433107	NC_029988.1	21157020	21159816	+	107851691	cyclin-D3-3-like	-	-	-	K14505
LOC107867391	716.993	-1.41128	0.324282	-4.35202	1.34891e-05	0.000224542	NC_029980.1	18292649	18296154	+	107867391	cyclin-D4-1-like	-	-	-	K18810
LOC107852519	6.54906	-1.33594	0.338614	-3.94532	7.96945e-05	0.000943385	NW_015960521.1	1476379	1482525	-	107852519	cyclin-D6-1-like	-	-	-	K18812
LOC107853540	18.7256	0.989484	0.342235	2.89124	0.00383724	0.0203454	NW_015960889.1	2745	3304	-	107853540	cyclin-dependent kinase inhibitor 4-like	-	-	-	-
LOC107840297	44.3179	-1.87029	0.34796	-5.37501	7.65801e-08	2.83742e-06	NC_029984.1	146048398	146049831	-	107840297	cyclin-dependent kinase inhibitor 7-like	-	-	-	-
LOC107871730	5.79947	-0.856609	0.32099	-2.66865	0.00761577	0.0340544	NC_029981.1	34980678	34985164	-	107871730	cyclin-SDS	-	-	-	K06627
LOC107852370	270.053	-0.809349	0.219634	-3.68498	0.000228717	0.00221825	NW_015960480.1	49500	51556	-	107852370	cyclin-U4-1-like	-	-	-	-
LOC107839483	1644.51	-0.585928	0.115682	-5.06499	4.08422e-07	1.19487e-05	NC_029977.1	169732046	169742979	+	107839483	cycloartenol-C-24-methyltransferase 1-like	-	-	-	K00559
LOC107851229	182.269	-1.02396	0.21848	-4.68673	2.77609e-06	5.95736e-05	NC_029988.1	221142890	221146652	+	107851229	cysteine proteinase 15A	-	-	-	K01373
LOC107859544	151.451	-1.67903	0.260991	-6.4333	1.24864e-10	9.34218e-09	NC_029978.1	140806632	140811491	+	107859544	cysteine-rich receptor-like protein kinase 10	-	-	-	-
LOC107851291	106.51	-0.745473	0.238381	-3.12724	0.00176457	0.0110803	NC_029988.1	228583139	228587545	+	107851291	cysteine-rich receptor-like protein kinase 2	-	-	-	K04733
LOC107838728	433.502	-0.636477	0.207869	-3.06191	0.00219929	0.0131172	NC_029984.1	954463	959139	+	107838728	cysteine-rich receptor-like protein kinase 2, transcript variant X4	-	-	-	K02132
LOC107870639	128.827	-0.850568	0.296815	-2.86565	0.00416159	0.0215451	NC_029981.1	64126388	64131368	-	107870639	cysteine-rich repeat secretory protein 12-like, transcript variant X2	-	-	-	-
LOC107875312	176.205	-0.633888	0.210054	-3.01773	0.00254674	0.0147008	NC_029982.1	1943860	1946623	+	107875312	cysteine-rich repeat secretory protein 3	-	-	-	-
LOC107842426	54.8998	-0.962862	0.284304	-3.38673	0.000707302	0.00540036	NC_029985.1	64407613	64409968	+	107842426	cytochrome b561 and DOMON domain-containing protein At3g25290	-	-	-	-
LOC107864485	183.245	-1.40551	0.253277	-5.5493	2.86814e-08	1.21617e-06	NC_029979.1	250368489	250371502	-	107864485	cytochrome b561 and DOMON domain-containing protein At3g25290-like	-	-	-	-
LOC107841956	23.386	-1.16306	0.347597	-3.346	0.000819868	0.00608246	NC_029985.1	44963746	44964688	+	107841956	cytochrome b561 and DOMON domain-containing protein At3g25290-like	-	-	-	-
LOC107878158	124.127	-2.03031	0.243649	-8.33294	7.88613e-17	1.6086e-14	NC_029983.1	169642746	169645613	-	107878158	cytochrome b561 and DOMON domain-containing protein At5g47530-like	-	GO:0016021:integral component of membrane;	-	-
LOC107877191	4.5055	-0.869871	0.310524	-2.8013	0.00508979	0.0250894	NC_029983.1	162546909	162549026	-	107877191	cytochrome b561 domain-containing protein At4g18260-like	-	-	-	-
LOC107867625	12.3606	-1.20441	0.329183	-3.65879	0.000253411	0.00239688	NC_029980.1	40702092	40704235	-	107867625	cytochrome P450 71A1-like	-	-	-	-
LOC107866002	40.8564	-1.59878	0.346259	-4.6173	3.88771e-06	7.96658e-05	NC_029979.1	22065729	22067777	-	107866002	cytochrome P450 71A3-like	-	-	-	-
LOC107866001	100.137	0.781242	0.304444	2.56613	0.010284	0.0426732	NC_029979.1	22001193	22003220	-	107866001	cytochrome P450 71A4-like	GO:0055114:oxidation-reduction process;	GO:0016021:integral component of membrane;	GO:0020037:heme binding;GO:0016705:oxidoreductase activity, acting on paired donors, with incorporation or reduction of molecular oxygen;GO:0004497:monooxygenase activity;GO:0005506:iron ion binding;GO:0009055:electron carrier activity;	-
LOC107851150	43.7912	-3.05639	0.340153	-8.98532	2.57974e-19	7.3515e-17	NC_029988.1	217619367	217621692	-	107851150	cytochrome P450 71D7-like	GO:0055114:oxidation-reduction process;	-	GO:0020037:heme binding;GO:0016705:oxidoreductase activity, acting on paired donors, with incorporation or reduction of molecular oxygen;GO:0004497:monooxygenase activity;GO:0005506:iron ion binding;GO:0009055:electron carrier activity;	K15472
LOC107858875	278.169	-1.96549	0.345985	-5.68086	1.34015e-08	6.19797e-07	NC_029978.1	109686249	109688508	+	107858875	cytochrome P450 71D7-like	GO:0055114:oxidation-reduction process;	-	GO:0020037:heme binding;GO:0016705:oxidoreductase activity, acting on paired donors, with incorporation or reduction of molecular oxygen;GO:0004497:monooxygenase activity;GO:0005506:iron ion binding;GO:0009055:electron carrier activity;	K15472
LOC107858876	22.8979	-1.85518	0.348045	-5.33029	9.80569e-08	3.49724e-06	NC_029978.1	109759637	109761849	+	107858876	cytochrome P450 71D7-like	-	-	-	K15472
LOC107851512	38.5284	-1.43427	0.344885	-4.15868	3.20095e-05	0.000453753	NC_029988.1	215930635	215933623	+	107851512	cytochrome P450 71D7-like	-	-	-	K15472
LOC107849617	5.1416	-1.27277	0.331188	-3.84306	0.000121512	0.00131914	NC_029988.1	216591741	216593999	+	107849617	cytochrome P450 71D7-like	GO:0055114:oxidation-reduction process;	-	GO:0020037:heme binding;GO:0016705:oxidoreductase activity, acting on paired donors, with incorporation or reduction of molecular oxygen;GO:0004497:monooxygenase activity;GO:0005506:iron ion binding;GO:0009055:electron carrier activity;	K15472
LOC107878024	260.726	0.622362	0.148258	4.19782	2.69492e-05	0.000395304	NC_029983.1	142543389	142549207	+	107878024	cytochrome P450 734A1-like	-	-	-	-
LOC107859376	44.842	-0.781955	0.272446	-2.87012	0.0041031	0.0213163	NC_029977.1	6844299	6844871	+	107859376	cytochrome P450 76C4-like	-	-	-	-
LOC107851237	13.2061	-0.994241	0.307085	-3.23768	0.00120507	0.00820513	NC_029988.1	211772080	211774287	+	107851237	cytochrome P450 77A1	GO:0055114:oxidation-reduction process;	-	GO:0020037:heme binding;GO:0016705:oxidoreductase activity, acting on paired donors, with incorporation or reduction of molecular oxygen;GO:0004497:monooxygenase activity;GO:0005506:iron ion binding;GO:0009055:electron carrier activity;	-
LOC107860232	88.1981	-1.13253	0.266142	-4.25536	2.08715e-05	0.000319721	NC_029978.1	154246201	154248596	+	107860232	cytochrome P450 81D11-like	-	-	-	-
LOC107867201	273.655	-0.966802	0.242706	-3.98344	6.79259e-05	0.000828885	NC_029980.1	10104026	10108257	+	107867201	cytochrome P450 81F3-like	-	-	-	-
LOC107864386	5.18648	-0.825797	0.295294	-2.79652	0.00516563	0.0253491	NC_029979.1	247515426	247516163	-	107864386	cytochrome P450 83B1-like	-	-	-	-
LOC107864378	1747.68	1.0788	0.1198	9.005	2.1567e-19	6.33221e-17	NC_029979.1	247238679	247240902	+	107864378	cytochrome P450 83B1-like	-	-	-	-
LOC107879240	3.68039	-0.982705	0.313266	-3.13697	0.00170703	0.0107644	NC_029984.1	122361692	122363840	-	107879240	cytochrome P450 86A8	-	-	-	K15398
LOC107866076	120.182	-1.27901	0.271612	-4.70895	2.48991e-06	5.43963e-05	NC_029979.1	34263400	34265241	-	107866076	cytochrome P450 89A2-like	-	-	-	-
LOC107872310	2.74354	-0.787328	0.295257	-2.66659	0.00766254	0.0342209	NC_029981.1	9335240	9337058	+	107872310	cytochrome P450 89A9-like	-	-	-	-
LOC107876102	392.595	0.799264	0.123678	6.46243	1.03032e-10	7.95442e-09	NC_029982.1	24312800	24314508	+	107876102	cytochrome P450 94A2-like	-	-	-	K13407
LOC107875644	27.7335	0.97634	0.327802	2.97845	0.00289714	0.0162963	NC_029982.1	9103468	9105421	-	107875644	cytochrome P450 94C1-like	-	-	-	-
LOC107873618	1426.22	0.739189	0.26737	2.76467	0.00569807	0.0273242	NC_029982.1	214412322	214429566	-	107873618	cytochrome P450 97B2, chloroplastic, transcript variant X2	-	-	-	-
LOC107844023	35.6814	-1.13609	0.319015	-3.56123	0.000369124	0.00325427	NC_029986.1	204743078	204747691	+	107844023	cytochrome P450 98A2-like	-	-	-	K09754
LOC107844024	11.4005	-0.985423	0.347237	-2.83789	0.00454121	0.0230607	NC_029986.1	204752901	204755509	+	107844024	cytochrome P450 98A2-like	-	-	-	K09754
LOC107872905	138.568	-1.10725	0.279236	-3.96529	7.33071e-05	0.000881232	NC_029982.1	38854016	38857387	+	107872905	cytochrome P450 CYP72A219-like	GO:0055114:oxidation-reduction process;	-	GO:0020037:heme binding;GO:0016705:oxidoreductase activity, acting on paired donors, with incorporation or reduction of molecular oxygen;GO:0004497:monooxygenase activity;GO:0005506:iron ion binding;GO:0009055:electron carrier activity;	-
LOC107854232	172.498	-1.04703	0.347769	-3.01071	0.0026064	0.0149872	NW_015961127.1	225437	231649	+	107854232	cytochrome P450 CYP72A219-like	-	-	-	-
LOC107878444	334.64	-0.788601	0.230137	-3.42666	0.000611047	0.00480945	NC_029983.1	206742914	206746989	-	107878444	cytochrome P450 CYP72A219-like	-	-	-	-
LOC107870391	33.8164	-1.45182	0.346218	-4.19336	2.74848e-05	0.00040181	NC_029981.1	20429051	20431673	+	107870391	cytochrome P450 CYP736A12-like	-	-	-	-
LOC107842948	20.56	-1.00427	0.344397	-2.91604	0.00354509	0.0191037	NC_029985.1	215011779	215013570	-	107842948	cytochrome P450 CYP736A12-like	-	-	-	-
LOC107866131	7.03393	-0.884801	0.307428	-2.87807	0.00400113	0.0209632	NC_029979.1	44070361	44072114	+	107866131	cytochrome P450 CYP736A12-like	-	-	-	K07408
LOC107851780	8.87392	-0.881606	0.319772	-2.75698	0.00583379	0.0277825	NC_029988.1	185860264	185862034	+	107851780	cytochrome P450 CYP736A12-like	-	-	-	K07408
LOC107848429	63.1534	-1.19175	0.250032	-4.76638	1.87561e-06	4.29617e-05	NC_029987.1	204031538	204036693	+	107848429	cytokinesis protein sepA-like, transcript variant X7	GO:0016310:phosphorylation;GO:0007205:protein kinase C-activating G-protein coupled receptor signaling pathway;	-	GO:0004143:diacylglycerol kinase activity;	K12856
LOC107866953	478.907	-0.936232	0.346534	-2.70171	0.00689849	0.0315727	NC_029980.1	4678294	4687377	+	107866953	cytokinin dehydrogenase 5	-	-	-	K00279
LOC107848159	116.78	-2.03007	0.24744	-8.2043	2.31943e-16	4.4946e-14	NC_029987.1	2117531	2123974	+	107848159	cytokinin riboside 5'-monophosphate phosphoribohydrolase LOG1	-	-	-	K06966
LOC107843084	12.7664	-0.870159	0.347324	-2.50532	0.012234	0.0489106	NC_029985.1	232866368	232871106	-	107843084	cytokinin riboside 5'-monophosphate phosphoribohydrolase LOG3	-	-	-	K06966
LOC107843563	138.326	-1.74241	0.300561	-5.79719	6.74344e-09	3.3821e-07	NC_029986.1	187584209	187589610	+	107843563	cytokinin riboside 5'-monophosphate phosphoribohydrolase LOG3-like, transcript variant X2	-	-	-	K06966
LOC107878634	1033.72	0.993759	0.274452	3.62088	0.000293602	0.00268192	NC_029983.1	215459057	215464387	-	107878634	D-amino-acid transaminase, chloroplastic-like, transcript variant X2	-	-	-	K18482
LOC107839084	89.6113	-0.901231	0.304516	-2.95955	0.00308088	0.0170966	NC_029984.1	105154463	105162113	-	107839084	DDT domain-containing protein DDR4	-	-	-	-
LOC107875634	17.782	-0.9078	0.347089	-2.61547	0.00891049	0.0384047	NC_029982.1	8805032	8813877	-	107875634	DDT domain-containing protein PTM	-	-	-	-
LOC107855074	212.802	-3.34671	0.273601	-12.2321	2.09451e-34	2.13618e-31	NW_015961326.1	1141	2388	+	107855074	defensin Ec-AMP-D1-like	GO:0006952:defense response;	-	-	-
LOC107838797	112812	1.76395	0.28482	6.1932	5.89556e-10	3.8466e-08	NC_029984.1	2182905	2184327	+	107838797	defensin J1-1	GO:0006952:defense response;	-	-	-
LOC107838795	43297.5	1.35248	0.251545	5.37671	7.5858e-08	2.81605e-06	NC_029984.1	2166880	2168631	+	107838795	defensin J1-2	-	-	-	-
LOC107877540	7.15806	-0.876451	0.337922	-2.59365	0.00949628	0.0402596	NC_029983.1	5307079	5307964	+	107877540	defensin-like protein	GO:0006952:defense response;	-	-	-
LOC107844672	33.5542	-0.709913	0.282272	-2.515	0.0119033	0.0478454	NC_029986.1	200969736	200970860	-	107844672	dehydration-responsive element-binding protein 2F-like	-	-	-	-
LOC107872646	27.8151	1.13538	0.324417	3.49975	0.000465693	0.00389478	NC_029981.1	202841678	202842326	+	107872646	dehydrin HIRD11-like	-	-	-	-
LOC107861289	28.6403	-1.61274	0.338225	-4.76825	1.85833e-06	4.27031e-05	NC_029978.1	145204060	145205492	+	107861289	dehydrodolichyl diphosphate synthase 6-like	-	-	-	-
LOC107851215	180.703	-4.52056	0.320414	-14.1085	3.36697e-45	6.52452e-42	NC_029988.1	388777	390175	-	107851215	delta(12)-acyl-lipid-desaturase-like	-	-	-	K10256
LOC107850481	30.1279	-2.11494	0.347206	-6.09131	1.11991e-09	6.69804e-08	NC_029988.1	503040	504613	+	107850481	delta(12)-acyl-lipid-desaturase-like	-	-	-	K10256
LOC107851251	27.4259	-1.61754	0.33693	-4.80081	1.58025e-06	3.7344e-05	NC_029988.1	470177	471870	+	107851251	delta(12)-acyl-lipid-desaturase-like	-	-	-	K10256
LOC107851256	6.34637	-0.947739	0.313279	-3.02523	0.00248448	0.0144231	NC_029988.1	480425	481782	+	107851256	delta(12)-acyl-lipid-desaturase-like	-	-	-	K10256
LOC107851294	37.4305	-0.785289	0.286227	-2.74359	0.00607714	0.0286498	NC_029988.1	476134	477674	+	107851294	delta(12)-acyl-lipid-desaturase-like	-	-	-	K10256
LOC107873633	46060.7	0.653916	0.160405	4.07665	4.56895e-05	0.000599656	NC_029977.1	47701755	47708280	+	107873633	delta(12)-acyl-lipid-desaturase-like, transcript variant X2	GO:0006629:lipid metabolic process;GO:0055114:oxidation-reduction process;	-	GO:0016717:oxidoreductase activity, acting on paired donors, with oxidation of a pair of donors resulting in the reduction of molecular oxygen to two molecules of water;	K10256
LOC107851473	10.8402	-1.51443	0.33709	-4.49265	7.03438e-06	0.000131703	NC_029988.1	420474	422186	+	107851473	delta(12)-fatty-acid desaturase FAD2-like	-	-	-	K10256
LOC107860069	53.3674	-1.11859	0.323994	-3.45249	0.000555438	0.0044698	NC_029978.1	150940448	150943852	+	107860069	delta(7)-sterol-C5(6)-desaturase	-	-	-	K00227
LOC107845637	239.231	-1.08546	0.26637	-4.07503	4.60088e-05	0.000602405	NC_029986.1	36320163	36322203	-	107845637	delta(8)-fatty-acid desaturase-like	-	-	-	K13076
LOC107873263	2030.65	0.692049	0.0770364	8.9834	2.62521e-19	7.37266e-17	NC_029982.1	115211333	115224349	+	107873263	delta-1-pyrroline-5-carboxylate synthase-like	-	-	-	K12657
LOC107860677	57.2478	-2.48134	0.316931	-7.82928	4.90668e-15	7.66787e-13	NC_029978.1	162121583	162126916	-	107860677	denticleless protein homolog A	-	-	-	K11790
LOC107866542	103.554	-1.24459	0.256961	-4.8435	1.27573e-06	3.11741e-05	NC_029977.1	7220825	7227262	-	107866542	deoxyribodipyrimidine photo-lyase	-	-	-	K01669
LOC107879823	61.7421	-1.9711	0.316488	-6.22804	4.72293e-10	3.18888e-08	NC_029984.1	132766228	132767915	+	107879823	deoxyuridine 5'-triphosphate nucleotidohydrolase	-	-	-	K01520
LOC107879787	50.3666	-1.77992	0.333867	-5.33123	9.75524e-08	3.49421e-06	NC_029984.1	128861577	128863487	+	107879787	deoxyuridine 5'-triphosphate nucleotidohydrolase-like	-	-	-	K01520
LOC107865853	125.213	0.658697	0.19652	3.35181	0.000802838	0.00598422	NC_029979.1	6879521	6882207	+	107865853	deSI-like protein At4g17486, transcript variant X1	-	-	-	-
LOC107876021	38.7946	-1.34364	0.347452	-3.86712	0.000110129	0.00122227	NC_029982.1	20237165	20239758	+	107876021	deSI-like protein At4g17486, transcript variant X2	-	-	-	-
LOC107851720	28.7354	-1.14781	0.345005	-3.32694	0.000878057	0.00641277	NC_029988.1	37644677	37652479	-	107851720	developmentally-regulated G-protein 2	-	GO:0016023:cytoplasmic membrane-bounded vesicle;	GO:0005525:GTP binding;GO:0019003:GDP binding;	K06944
LOC107852135	51.2562	-0.960936	0.273178	-3.51762	0.000435443	0.00369926	NW_015960406.1	4351	5231	-	107852135	diacylglycerol kinase A-like	-	-	-	-
LOC107845447	204.161	-0.872404	0.206733	-4.21995	2.44359e-05	0.000365369	NC_029986.1	34592580	34603039	+	107845447	digalactosyldiacylglycerol synthase 2, chloroplastic-like, transcript variant X2	-	-	-	K09480
LOC107855506	8.52096	-1.69547	0.343895	-4.93021	8.2143e-07	2.13947e-05	NW_015961390.1	193940	196356	-	107855506	dihydroflavonol-4-reductase-like	-	-	-	-
LOC107839682	3145.02	1.09929	0.263544	4.17117	3.03039e-05	0.000434341	NC_029984.1	133230198	133237990	-	107839682	dihydrolipoyl dehydrogenase 2, chloroplastic-like	-	-	-	K00382
LOC107871259	202.468	-1.25259	0.238402	-5.2541	1.48749e-07	5.00428e-06	NC_029981.1	206029738	206036977	+	107871259	dihydroxy-acid dehydratase, chloroplastic-like	-	-	-	K01687
LOC107849557	10.5064	-1.93919	0.347152	-5.58598	2.32383e-08	1.00741e-06	NC_029988.1	201028599	201029430	+	107849557	dirigent protein 21-like	-	-	-	-
LOC107855594	25.9433	-1.32696	0.326174	-4.06825	4.73675e-05	0.00061686	NC_029977.1	107603096	107603933	+	107855594	dirigent protein 7-like	-	-	-	-
LOC107865710	2.79941	-0.7933	0.295866	-2.68129	0.007334	0.0330815	NC_029979.1	251927170	251941627	-	107865710	disease resistance protein At4g27190-like	-	-	-	K13459
LOC107850465	26.0694	-1.0228	0.347763	-2.94108	0.00327072	0.017904	NC_029977.1	295028563	295036287	-	107850465	disease resistance protein RPM1-like	-	-	-	K13457
LOC107863026	116.313	-1.69972	0.241115	-7.04943	1.7965e-12	1.91278e-10	NC_029979.1	38067803	38070923	+	107863026	disease resistance protein RPP13-like	-	-	-	-
LOC107860001	158.455	-0.924433	0.22988	-4.02137	5.78598e-05	0.0007257	NC_029978.1	149832146	149835444	+	107860001	disease resistance RPP13-like protein 4	-	-	-	-
LOC107878278	96.557	-0.769097	0.27933	-2.75336	0.00589872	0.028016	NC_029983.1	190289278	190295576	-	107878278	disease resistance RPP13-like protein 4	-	-	-	-
LOC107851099	52.4568	-2.00307	0.31725	-6.31386	2.72166e-10	1.93898e-08	NC_029988.1	46315525	46328155	+	107851099	DNA (cytosine-5)-methyltransferase 1B-like	-	-	-	K00558
LOC107866735	188.005	-1.12101	0.183395	-6.11254	9.80594e-10	6.09037e-08	NC_029980.1	289538	300162	-	107866735	DNA (cytosine-5)-methyltransferase 1B-like	-	-	-	K00558
LOC107861132	5.83746	-1.11898	0.335491	-3.33536	0.000851905	0.00627022	NC_029978.1	126082298	126085179	+	107861132	DNA ligase 1	-	-	-	-
LOC107854544	1426.98	-0.859688	0.268581	-3.20085	0.00137022	0.0090963	NW_015961180.1	1196807	1202134	-	107854544	DNA ligase 1-like	-	-	-	-
LOC107855430	397.436	-0.760042	0.12609	-6.02777	1.66234e-09	9.53042e-08	NW_015961388.1	1489268	1498720	-	107855430	DNA mismatch repair protein MSH2	GO:0006298:mismatch repair;	GO:0032301:MutSalpha complex;GO:0032302:MutSbeta complex;	GO:0005524:ATP binding;GO:0030983:mismatched DNA binding;	K08735
LOC107870098	36.8035	-1.39216	0.321428	-4.33117	1.4832e-05	0.000241212	NC_029981.1	2628065	2631384	+	107870098	DNA oxidative demethylase ALKBH2	-	-	-	-
LOC107860285	366.641	-1.85812	0.243938	-7.61719	2.59259e-14	3.61433e-12	NC_029978.1	155462186	155478968	-	107860285	DNA polymerase alpha catalytic subunit, transcript variant X1	-	-	-	K02320
LOC107862811	104.087	-0.588992	0.223778	-2.63204	0.00848738	0.0370759	NC_029979.1	28757620	28764093	+	107862811	DNA polymerase epsilon subunit 2, transcript variant X1	-	-	-	K02325
LOC107855343	139.226	-1.58731	0.214875	-7.38714	1.50022e-13	1.91258e-11	NW_015961387.1	399804	406055	-	107855343	DNA primase small subunit	-	-	-	K02684
LOC107878213	53.415	-0.753713	0.278934	-2.70212	0.00688988	0.0315482	NC_029983.1	178660079	178669417	-	107878213	DNA repair protein RAD16-like	-	-	-	K15083
LOC107877119	163.905	-0.830289	0.227773	-3.64525	0.000267133	0.00249711	NC_029983.1	74459922	74463580	-	107877119	DNA repair protein RAD51 homolog	-	-	-	K04482
LOC107861778	189.483	0.697923	0.168089	4.1521	3.29433e-05	0.000464273	NC_029979.1	3276156	3284794	+	107861778	DNA repair protein RadA	-	-	-	K04485
LOC107844063	73.3313	-1.14983	0.275659	-4.17118	3.03021e-05	0.000434341	NC_029977.1	224388716	224411692	+	107844063	DNA replication ATP-dependent helicase/nuclease DNA2	-	-	-	K10742
LOC107872301	66.7861	-2.21022	0.277815	-7.95573	1.78075e-15	3.02696e-13	NC_029981.1	8283907	8289167	+	107872301	DNA replication complex GINS protein PSF2, transcript variant X2	-	-	-	K10733
LOC107853885	534.252	-1.61231	0.336577	-4.79031	1.66524e-06	3.90665e-05	NW_015960988.1	1591371	1598954	-	107853885	DNA replication licensing factor MCM2	-	-	-	K02540
LOC107859131	380.532	-1.33888	0.347878	-3.84872	0.000118736	0.00129772	NC_029978.1	127663435	127670050	+	107859131	DNA replication licensing factor MCM3 homolog 2, transcript variant X1	-	-	-	K02541
LOC107840463	313.355	-1.61299	0.342643	-4.70748	2.50793e-06	5.46666e-05	NC_029984.1	149669630	149675527	-	107840463	DNA replication licensing factor MCM4	-	-	-	K02212
LOC107877669	416.322	-1.62661	0.219903	-7.39695	1.39345e-13	1.78822e-11	NC_029983.1	11572078	11578080	+	107877669	DNA replication licensing factor MCM5	-	-	-	K02209
LOC107853571	391.04	-1.48053	0.309346	-4.786	1.70137e-06	3.96263e-05	NW_015960903.1	33696	40978	+	107853571	DNA replication licensing factor MCM7, transcript variant X1	-	-	-	K02210
LOC107847643	276.678	0.743322	0.170644	4.35599	1.32467e-05	0.000221921	NC_029987.1	131357546	131454996	-	107847643	DNA topoisomerase 3-alpha, transcript variant X7	-	-	-	K03165
LOC107866993	95.978	-0.872101	0.209558	-4.16161	3.16012e-05	0.00044928	NC_029980.1	5437120	5441480	-	107866993	DNA-3-methyladenine glycosylase 1	-	-	-	K01247
LOC107848414	11.4772	-1.25351	0.328659	-3.814	0.000136736	0.00145667	NC_029987.1	75667387	75668733	+	107848414	DNA-damage-repair/toleration protein DRT100	-	-	-	-
LOC107859916	47.3174	-1.9144	0.332468	-5.75815	8.50396e-09	4.17189e-07	NC_029978.1	148359308	148361815	-	107859916	DNA-damage-repair/toleration protein DRT100-like	-	-	-	-
LOC107843973	46.5547	-0.819121	0.326335	-2.51006	0.0120711	0.0484094	NC_029986.1	203904556	203908869	-	107843973	DNA-directed RNA polymerase III subunit 2-like	-	-	-	K03021
LOC107849769	43.1821	-1.4754	0.34564	-4.26862	1.96689e-05	0.000304916	NC_029988.1	229858480	229861039	-	107849769	DNA-directed RNA polymerase III subunit rpc4	-	-	-	K03026
LOC107854235	942.818	0.901547	0.117914	7.64583	2.076e-14	2.9799e-12	NW_015961127.1	663320	669004	+	107854235	DNA-directed RNA polymerase III subunit RPC8, transcript variant X2	-	-	-	K03022
LOC107869967	101.715	-0.765406	0.201494	-3.79865	0.000145485	0.00153195	NC_029981.1	27154	31742	-	107869967	DNA-directed RNA polymerase V subunit 5A	-	-	-	K03013
LOC107852183	7.66978	-1.19506	0.335038	-3.56692	0.000361197	0.0032004	NW_015960434.1	168741	179586	-	107852183	DNA-directed RNA polymerases I and III subunit rpac1-like	-	-	-	K03027
LOC107839668	478.657	-0.587752	0.145401	-4.04229	5.29323e-05	0.000676152	NC_029984.1	133039423	133041223	-	107839668	dnaJ homolog subfamily B member 6-B	-	-	-	-
LOC107859351	15.5159	-0.960888	0.342228	-2.80774	0.00498902	0.024732	NC_029978.1	135455231	135458181	+	107859351	dnaJ protein homolog 1-like	-	-	-	K09510
LOC107848201	205.754	-1.36981	0.345323	-3.96676	7.28578e-05	0.000876918	NC_029987.1	25010939	25013609	-	107848201	dof zinc finger protein DOF2.1-like	-	-	-	-
LOC107875427	576.895	-0.799572	0.292508	-2.7335	0.00626642	0.0293595	NC_029982.1	3884173	3886764	-	107875427	dof zinc finger protein DOF2.1-like	-	-	-	-
LOC107866111	8.43441	1.31763	0.34453	3.82444	0.00013107	0.00140713	NC_029979.1	39999519	40001227	-	107866111	dof zinc finger protein DOF4.6-like, transcript variant X1	-	-	-	-
LOC107855406	155.632	-1.59885	0.243314	-6.57116	4.99264e-11	4.04801e-09	NW_015961388.1	1851482	1852879	+	107855406	dof zinc finger protein DOF5.4-like	-	-	-	-
LOC107849594	38.3744	-2.01501	0.346165	-5.82096	5.85104e-09	2.9916e-07	NC_029988.1	226954190	226956655	-	107849594	dof zinc finger protein DOF5.7-like	-	-	-	-
LOC107875835	23.3175	-0.902365	0.347291	-2.5983	0.00936878	0.0398168	NC_029982.1	13155361	13165337	+	107875835	dual specificity tyrosine-phosphorylation-regulated kinase 4-like, transcript variant X3	-	-	-	-
LOC107843325	130.677	-0.615115	0.204574	-3.0068	0.0026401	0.0151535	NC_029986.1	154237359	154251078	+	107843325	dynamin-related protein 3A-like, transcript variant X5	-	-	-	K17065
LOC107856024	28.6251	-1.38735	0.332973	-4.16656	3.09235e-05	0.000440615	NW_015961519.1	334906	337305	-	107856024	dynamin-related protein 4C-like	-	-	-	K14754
LOC107844615	8.70842	-1.02443	0.347462	-2.94831	0.0031952	0.0175701	NC_029986.1	195692026	195694122	+	107844615	dynamin-related protein 4C-like	-	-	-	K14754
LOC107879702	10.4388	-1.33614	0.329691	-4.05269	5.06312e-05	0.000650617	NC_029984.1	102931697	102932896	-	107879702	E3 ubiquitin ligase BIG BROTHER-related-like	-	-	-	-
LOC107875286	34.1294	-0.943144	0.342601	-2.7529	0.00590708	0.0280489	NC_029982.1	1533645	1541996	+	107875286	E3 ubiquitin protein ligase DRIP2-like	-	-	-	K16277
LOC107866851	45.4927	-0.827139	0.322871	-2.56182	0.0104124	0.0430493	NC_029980.1	1824932	1825799	-	107866851	E3 ubiquitin-protein ligase ATL23	-	-	-	K19037
LOC107877330	7.67344	-0.836551	0.306319	-2.73098	0.00631458	0.0295209	NC_029983.1	203457401	203458490	-	107877330	E3 ubiquitin-protein ligase ATL41-like	-	-	-	K19038
LOC107871680	67.5368	-1.8839	0.344112	-5.47469	4.38286e-08	1.75115e-06	NC_029981.1	30321767	30322114	+	107871680	E3 ubiquitin-protein ligase ATL59	-	-	-	-
LOC107850670	193.915	-2.70884	0.284093	-9.53503	1.49842e-21	5.69316e-19	NC_029988.1	228351323	228361946	+	107850670	E3 ubiquitin-protein ligase COP1-like	-	-	-	K10143
LOC107853570	181.774	-0.982278	0.227011	-4.32701	1.51146e-05	0.000243711	NW_015960903.1	110399	113414	-	107853570	E3 ubiquitin-protein ligase MARCH8	-	-	-	-
LOC107847779	113.525	-1.92744	0.260147	-7.40905	1.27205e-13	1.65435e-11	NC_029987.1	56228553	56233272	+	107847779	E3 ubiquitin-protein ligase ORTHRUS 2-like	-	-	-	K10638
LOC107846910	5.65466	-0.881237	0.300594	-2.93165	0.00337163	0.0183475	NC_029987.1	9670297	9671887	-	107846910	E3 ubiquitin-protein ligase PUB23-like	-	-	-	-
LOC107871296	106.597	-0.592835	0.216564	-2.73746	0.00619151	0.0290788	NC_029981.1	207598470	207604432	-	107871296	E3 ubiquitin-protein ligase RGLG2, transcript variant X3	-	-	-	K16280
LOC107848403	2257.86	0.848141	0.132232	6.41404	1.41709e-10	1.05212e-08	NC_029987.1	219299050	219299865	+	107848403	E3 ubiquitin-protein ligase RHA2A	-	-	-	-
LOC107855664	39.3915	-2.38857	0.313453	-7.62019	2.5331e-14	3.58295e-12	NW_015961440.1	254682	255656	-	107855664	E3 ubiquitin-protein ligase RMA1H1-like	-	-	-	K10666
LOC107845722	341.544	-1.16196	0.229331	-5.06671	4.04746e-07	1.18656e-05	NC_029986.1	10496723	10499109	+	107845722	E3 ubiquitin-protein ligase RMA1H1-like	-	-	-	K10666
LOC107874750	538.942	-1.20332	0.340111	-3.53803	0.000403123	0.0034796	NC_029982.1	19269838	19271138	-	107874750	E3 ubiquitin-protein ligase RNF144B-like	-	-	-	K11975
LOC107845146	37.3188	-1.46473	0.329087	-4.45087	8.55219e-06	0.000153254	NC_029986.1	200303431	200305912	-	107845146	E3 ubiquitin-protein ligase SINAT2-like	-	-	-	K04506
LOC107859035	348.152	-0.922991	0.170487	-5.41386	6.16788e-08	2.34355e-06	NC_029978.1	123196809	123203349	-	107859035	E3 ubiquitin-protein ligase SINAT5-like, transcript variant X1	-	-	-	K04506
LOC107855151	205.597	-1.69862	0.348001	-4.88108	1.05507e-06	2.63968e-05	NW_015961343.1	12	814	+	107855151	early light-induced protein 1, chloroplastic-like	-	-	-	-
LOC107841880	39.1736	-1.01939	0.342812	-2.97362	0.00294312	0.016488	NC_029985.1	12936210	12937222	-	107841880	early nodulin-93-like	-	-	-	-
LOC107842371	11.5769	-1.73919	0.343417	-5.06437	4.09751e-07	1.19581e-05	NC_029985.1	42243597	42245938	+	107842371	early nodulin-like protein 2	-	-	-	-
LOC107839064	14.7811	-1.55552	0.347214	-4.47999	7.46452e-06	0.000138286	NC_029984.1	101770147	101781859	+	107839064	EG45-like domain containing protein	-	-	-	-
LOC107857956	4.42767	-0.968752	0.320212	-3.02534	0.00248352	0.0144218	NC_029978.1	114164357	114164698	-	107857956	elastin-like	-	-	-	-
LOC107865382	156.393	0.707469	0.179834	3.93401	8.35402e-05	0.000978748	NC_029979.1	193695270	193710953	-	107865382	electron transfer flavoprotein subunit alpha, mitochondrial	-	-	-	K03522
LOC107856716	777.965	-0.668046	0.138446	-4.8253	1.39789e-06	3.36674e-05	NC_029977.1	181780496	181782889	+	107856716	elongation factor 1-delta 1-like	-	-	-	K03232
LOC107855503	115.124	-0.851826	0.329906	-2.58203	0.0098222	0.0413053	NW_015961390.1	48328	49745	+	107855503	elongation of fatty acids protein 3-like	-	-	-	-
LOC107862273	8.59931	-1.13142	0.335686	-3.37047	0.00075041	0.00567582	NC_029979.1	12319135	12319854	-	107862273	em protein H5-like	-	-	-	-
LOC107839886	122.53	-1.22441	0.293697	-4.16896	3.05996e-05	0.000437285	NC_029984.1	137322797	137328861	+	107839886	embryogenesis-associated protein EMB8-like	-	-	-	K13696
LOC107840064	16.9297	-1.59583	0.345208	-4.6228	3.78597e-06	7.79851e-05	NC_029984.1	140552229	140555110	+	107840064	endo-1, 4-beta-xylanase A-like	-	-	-	-
LOC107851348	231.464	-1.08034	0.33803	-3.196	0.00139346	0.00921269	NC_029988.1	223448332	223458060	-	107851348	endoglucanase 12-like	-	-	-	-
LOC107864477	3098.76	1.65241	0.188162	8.78188	1.60769e-18	4.05633e-16	NC_029977.1	2391256	2398230	+	107864477	endoglucanase 18-like, transcript variant X2	GO:0005975:carbohydrate metabolic process;GO:0009829:cell wall modification involved in fruit ripening;	-	GO:0008810:cellulase activity;	-
LOC107839778	715.997	-0.86525	0.176675	-4.8974	9.71137e-07	2.4794e-05	NC_029984.1	135171165	135175338	-	107839778	endoglucanase 25-like	GO:0005975:carbohydrate metabolic process;	-	GO:0008810:cellulase activity;	K08472
LOC107847541	651.38	-0.856624	0.314514	-2.72365	0.00645652	0.0299532	NC_029987.1	149059661	149063905	+	107847541	endoglucanase 25-like	-	-	-	K08472
LOC107854632	129.052	1.40366	0.346503	4.05093	5.10147e-05	0.000654245	NW_015961196.1	26119	28077	+	107854632	endoglucanase 3-like	GO:0005975:carbohydrate metabolic process;	-	GO:0008810:cellulase activity;	-
LOC107855300	940.784	0.976224	0.347937	2.80575	0.00501999	0.0248347	NW_015961387.1	334990	342220	-	107855300	endoglucanase 6-like	GO:0005975:carbohydrate metabolic process;	-	GO:0030246:carbohydrate binding;GO:0004553:hydrolase activity, hydrolyzing O-glycosyl compounds;	-
LOC107854281	7.9212	-0.875814	0.324069	-2.70255	0.00688094	0.0315147	NW_015961129.1	84941	86744	+	107854281	endoglucanase 9-like, transcript variant X2	-	-	-	-
LOC107859438	30.4206	-0.782366	0.309845	-2.52502	0.011569	0.0466662	NC_029978.1	137865086	137869092	-	107859438	endonuclease 1	GO:0006308:DNA catabolic process;	-	GO:0004519:endonuclease activity;GO:0003676:nucleic acid binding;	-
LOC107853974	242.244	-1.06267	0.34317	-3.09664	0.00195725	0.0119872	NW_015961025.1	9	4706	+	107853974	endonuclease 2	-	-	-	-
LOC107864659	59.5104	-1.12924	0.291969	-3.86767	0.00010988	0.0012202	NC_029979.1	260146214	260157278	+	107864659	endonuclease III homolog 1, chloroplastic-like	-	-	-	K10773
LOC107877891	190.175	-1.08432	0.263271	-4.11863	3.81138e-05	0.000520486	NC_029983.1	73903602	73905754	-	107877891	endoplasmin homolog, transcript variant X2	-	-	-	K09487
LOC107873565	689.697	0.728348	0.169195	4.30479	1.67142e-05	0.00026633	NC_029977.1	47504697	47512391	-	107873565	enoyl-[acyl-carrier-protein] reductase [NADH], chloroplastic-like, transcript variant X1	-	-	-	K00208
LOC107852173	103.301	-1.01852	0.265206	-3.8405	0.000122786	0.00133148	NW_015960422.1	80078	85543	+	107852173	epimerase family protein SDR39U1 homolog, chloroplastic	-	-	-	K07071
LOC107878512	38.2863	-1.2509	0.304492	-4.10816	3.98818e-05	0.00054026	NC_029977.1	135171040	135175699	-	107878512	ER membrane protein complex subunit 6-like	-	-	-	-
LOC107874321	380.063	-0.651866	0.168319	-3.8728	0.000107593	0.00120031	NC_029977.1	54768355	54773290	-	107874321	ETHYLENE INSENSITIVE 3-like 3 protein, transcript variant X2	-	-	-	K14514
LOC107865651	35.718	1.6622	0.295917	5.61711	1.94183e-08	8.55199e-07	NC_029977.1	4918102	4919191	-	107865651	ethylene-responsive proteinase inhibitor 1-like	GO:0009611:response to wounding;GO:0010466:negative regulation of peptidase activity;	GO:0005576:extracellular region;	GO:0004867:serine-type endopeptidase inhibitor activity;	-
LOC107861215	82.8087	-0.767408	0.303411	-2.52927	0.01143	0.0462114	NC_029978.1	135783720	135784664	-	107861215	ethylene-responsive transcription factor 12-like	-	-	-	-
LOC107866619	10.2278	-1.78238	0.344909	-5.16768	2.37022e-07	7.5637e-06	NC_029979.1	256201141	256202013	-	107866619	ethylene-responsive transcription factor 1B-like	-	-	-	K14516
LOC107870958	844.256	0.74926	0.149896	4.99852	5.77722e-07	1.5993e-05	NC_029981.1	168274169	168275322	-	107870958	ethylene-responsive transcription factor 1B-like	-	-	-	K14516
LOC107853116	6.20741	-0.912955	0.334144	-2.73222	0.00629094	0.0294316	NC_029977.1	13381624	13382874	+	107853116	ethylene-responsive transcription factor 2-like	-	-	-	K09286
LOC107845466	380.86	-0.654998	0.204158	-3.20829	0.00133529	0.00890098	NC_029986.1	2793975	2795729	+	107845466	ethylene-responsive transcription factor 3-like	-	-	-	K09286
LOC107858160	5.79964	-1.07807	0.317527	-3.39521	0.000685763	0.00527695	NC_029978.1	135639503	135640114	+	107858160	ethylene-responsive transcription factor 4-like	-	-	-	-
LOC107851226	574.157	-1.59498	0.190317	-8.38065	5.26382e-17	1.0968e-14	NC_029988.1	196538439	196539663	+	107851226	ethylene-responsive transcription factor 5-like	-	-	-	K09286
LOC107871071	143.993	-1.50502	0.341214	-4.41076	1.03007e-05	0.000179502	NC_029981.1	187889457	187890881	+	107871071	ethylene-responsive transcription factor 5-like	-	-	-	K09286
LOC107839271	64.5639	-0.831569	0.254305	-3.26997	0.0010756	0.00750561	NC_029984.1	123762307	123768162	+	107839271	ethylene-responsive transcription factor CRF6, transcript variant X1	-	-	-	-
LOC107867171	742.906	-0.964009	0.166375	-5.79421	6.86429e-09	3.42825e-07	NC_029980.1	9220066	9221087	+	107867171	ethylene-responsive transcription factor ERF010-like	-	-	-	K09286
LOC107840986	35.4491	-1.29128	0.342536	-3.76976	0.000163403	0.00167803	NC_029985.1	7635293	7636750	-	107840986	ethylene-responsive transcription factor ERF034-like	-	-	-	K09286
LOC107852858	40.4576	-0.986042	0.347412	-2.83825	0.00453613	0.0230409	NC_029977.1	11271136	11272456	+	107852858	ethylene-responsive transcription factor ERF039-like	-	-	-	-
LOC107864060	3177.66	-1.43164	0.163489	-8.75683	2.00824e-18	4.9892e-16	NC_029979.1	233309780	233311108	+	107864060	ethylene-responsive transcription factor ERF071-like	GO:0007165:signal transduction;GO:0006351:transcription, DNA-templated;	-	-	K09286
LOC107844944	7.39149	-1.21996	0.336952	-3.62057	0.000293957	0.00268314	NC_029986.1	89970136	89971241	-	107844944	ethylene-responsive transcription factor ERF109-like	-	-	-	-
LOC107849618	256.076	-1.12331	0.233143	-4.81812	1.44914e-06	3.46684e-05	NC_029988.1	81574065	81576155	+	107849618	ethylene-responsive transcription factor ERF114-like	-	-	-	-
LOC107845187	9.06671	-1.15892	0.320412	-3.61697	0.000298075	0.00271433	NC_029986.1	204053270	204054613	+	107845187	ethylene-responsive transcription factor RAP2-11-like	-	-	-	K09286
LOC107875571	50.5475	-0.864057	0.298594	-2.89375	0.00380666	0.0201986	NC_029982.1	7100490	7104440	+	107875571	ethylene-responsive transcription factor RAP2-7-like, transcript variant X2	GO:0006355:regulation of transcription, DNA-templated;GO:0006351:transcription, DNA-templated;	GO:0005634:nucleus;	GO:0003700:sequence-specific DNA binding transcription factor activity;GO:0003677:DNA binding;	K09284
LOC107845540	19.3601	-0.839824	0.3287	-2.55499	0.0106191	0.0437081	NC_029986.1	49199287	49205324	+	107845540	eukaryotic translation initiation factor 1A-like	GO:0006413:translational initiation;	-	GO:0003743:translation initiation factor activity;	K03236
LOC107877021	68.9909	-2.12606	0.341249	-6.23024	4.65729e-10	3.16663e-08	NC_029983.1	8444721	8446539	+	107877021	eukaryotic translation initiation factor-like, transcript variant X2	-	-	-	K03260
LOC107860793	8.39874	-0.859565	0.320381	-2.68295	0.00729757	0.0329359	NC_029978.1	163483010	163485624	-	107860793	exocyst complex component EXO70B1	-	-	-	K07195
LOC107860451	279.568	-0.653058	0.164222	-3.97667	6.98876e-05	0.000847485	NC_029978.1	158383684	158386418	+	107860451	exocyst complex component EXO70B1-like, transcript variant X1	-	-	-	K07195
LOC107873450	19.2159	0.965502	0.346734	2.78456	0.00536005	0.0261288	NC_029982.1	181950469	181994903	+	107873450	exocyst complex component SEC3A-like, transcript variant X5	-	-	-	-
LOC107851464	162.068	-0.632561	0.20364	-3.10627	0.00189462	0.0117072	NC_029988.1	61234152	61290092	+	107851464	exocyst complex component SEC5A-like, transcript variant X2	-	-	-	K17637
LOC107865888	6.43768	-1.17371	0.341452	-3.43741	0.0005873	0.00467188	NC_029979.1	10829255	10833909	+	107865888	exonuclease 1	-	-	-	K10746
LOC107859166	11.1615	-0.967347	0.345043	-2.80355	0.00505427	0.0249596	NC_029978.1	129049413	129060453	-	107859166	exonuclease 1, transcript variant X4	-	-	-	K10746
LOC107866853	1100.03	1.65667	0.322142	5.14265	2.70893e-07	8.45307e-06	NC_029980.1	1850043	1853156	+	107866853	expansin-A11-like	GO:0009664:plant-type cell wall organization;	GO:0005576:extracellular region;GO:0016020:membrane;	-	-
LOC107848103	5.89993	-1.29964	0.33153	-3.92013	8.84996e-05	0.00102378	NC_029987.1	197808765	197811908	+	107848103	expansin-A1-like	GO:0009664:plant-type cell wall organization;	GO:0005576:extracellular region;GO:0016020:membrane;	-	-
LOC107842901	63.2986	-0.75707	0.24113	-3.13968	0.00169133	0.0106897	NC_029985.1	210752505	210757330	+	107842901	expansin-A3-like	GO:0009664:plant-type cell wall organization;	GO:0005576:extracellular region;GO:0016020:membrane;	-	-
LOC107867678	53.9541	-1.88799	0.314654	-6.0002	1.97071e-09	1.11013e-07	NC_029980.1	48649841	48651245	+	107867678	extensin-1-like	-	-	-	-
LOC107850688	72.8047	-1.25571	0.312238	-4.02164	5.77938e-05	0.000725342	NC_029988.1	3664170	3667325	-	107850688	extensin-2-like	-	-	-	-
LOC107865670	102.984	-0.953034	0.308023	-3.09403	0.00197456	0.0120675	NC_029979.1	248666730	248671782	+	107865670	extensin-2-like	-	-	-	-
LOC107852236	21.6039	-2.41219	0.3462	-6.96763	3.2233e-12	3.27021e-10	NW_015960453.1	398613	400109	-	107852236	extensin-3-like	-	-	-	-
LOC107859474	163.161	-0.687459	0.205504	-3.34524	0.000822126	0.00609222	NC_029978.1	138864159	138870716	+	107859474	external alternative NAD(P)H-ubiquinone oxidoreductase B2, mitochondrial, transcript variant X1	-	-	-	K17871
LOC107848328	96.6758	-1.11583	0.32481	-3.43532	0.000591846	0.00469648	NC_029987.1	199592542	199594639	-	107848328	extracellular ribonuclease LE	GO:0090305:nucleic acid phosphodiester bond hydrolysis;GO:0006950:response to stress;	GO:0005615:extracellular space;GO:0005618:cell wall;	GO:0003723:RNA binding;GO:0033897:ribonuclease T2 activity;	K01166
LOC107840366	377.702	-0.778643	0.207149	-3.75886	0.00017069	0.00173994	NC_029984.1	147599914	147605546	-	107840366	extra-large guanine nucleotide-binding protein 1-like	-	-	-	-
LOC107839619	905.47	0.653273	0.160086	4.08078	4.48854e-05	0.000592499	NC_029984.1	132234799	132240689	+	107839619	F-actin-capping protein subunit alpha	-	-	-	K10364
LOC107875533	501.322	-1.01753	0.2018	-5.04226	4.60062e-07	1.31685e-05	NC_029982.1	6042651	6049328	-	107875533	factor of DNA methylation 4	-	-	-	-
LOC107845046	27.0213	-1.04989	0.330179	-3.17976	0.00147399	0.00962775	NC_029986.1	3366564	3370268	+	107845046	fasciclin-like arabinogalactan protein 1	-	-	-	-
LOC107878803	42.9753	-0.824046	0.293467	-2.80797	0.00498545	0.024726	NC_029983.1	219370661	219372268	+	107878803	fasciclin-like arabinogalactan protein 1	-	-	-	-
LOC107873295	216.348	-0.921355	0.310821	-2.96426	0.00303411	0.0169153	NC_029977.1	45700037	45701795	-	107873295	fasciclin-like arabinogalactan protein 10	-	-	-	-
LOC107843568	84.6208	-0.656982	0.233579	-2.81267	0.00491319	0.0244876	NC_029986.1	187831141	187835261	-	107843568	fasciclin-like arabinogalactan protein 12	-	-	-	-
LOC107854553	19.7685	-1.99483	0.347205	-5.7454	9.17063e-09	4.43951e-07	NW_015961180.1	2508568	2512414	+	107854553	fasciclin-like arabinogalactan protein 15	-	-	-	-
LOC107845746	164.942	-1.07184	0.285753	-3.75094	0.000176171	0.00178829	NC_029977.1	230114759	230119458	+	107845746	fasciclin-like arabinogalactan protein 17	-	-	-	-
LOC107878109	160.762	-1.12712	0.346518	-3.25271	0.0011431	0.00787171	NC_029983.1	163386392	163387975	+	107878109	fasciclin-like arabinogalactan protein 2	-	-	-	-
LOC107844804	16.975	-1.37901	0.337653	-4.08409	4.42494e-05	0.0005861	NC_029986.1	107482721	107484111	-	107844804	fasciclin-like arabinogalactan protein 21	-	-	-	-
LOC107878156	7.57278	-1.46034	0.33717	-4.33117	1.48321e-05	0.000241212	NC_029983.1	169540839	169542735	+	107878156	fasciclin-like arabinogalactan protein 7	-	-	-	-
LOC107840127	40.9756	-0.937293	0.301441	-3.10938	0.00187481	0.0116211	NC_029984.1	141982870	141990666	-	107840127	fatty acid amide hydrolase-like, transcript variant X2	-	-	-	-
LOC107875263	268.356	0.656243	0.201002	3.26486	0.00109518	0.00761206	NC_029982.1	931996	935960	-	107875263	fatty-acid-binding protein 1	-	-	-	-
LOC107853014	58.0536	-1.72452	0.342048	-5.04177	4.61253e-07	1.31831e-05	NW_015960697.1	611311	614194	-	107853014	F-box protein At1g61340-like	-	-	-	-
LOC107840115	171.294	-0.970777	0.277025	-3.5043	0.000457811	0.00384879	NC_029984.1	141702045	141703946	+	107840115	F-box protein At2g02240-like	-	-	-	-
LOC107848345	147.63	-0.701387	0.184226	-3.80721	0.000140542	0.0014874	NC_029987.1	9131159	9132571	+	107848345	F-box protein At2g27310-like	-	-	-	-
LOC107847715	584.883	-0.769166	0.186948	-4.11433	3.88311e-05	0.000529535	NC_029987.1	52293746	52298561	+	107847715	F-box protein At2g32560-like	-	-	-	-
LOC107841897	42.842	-0.788474	0.284357	-2.77283	0.00555718	0.0268546	NC_029985.1	16651457	16652984	-	107841897	F-box protein At3g07870-like	-	-	-	-
LOC107842903	53.204	-1.04646	0.259456	-4.03327	5.50068e-05	0.000694864	NC_029985.1	211003432	211007196	+	107842903	F-box protein At3g58530-like, transcript variant X3	-	-	-	-
LOC107868200	39.2229	-1.44787	0.330778	-4.37717	1.20228e-05	0.00020479	NC_029980.1	199718219	199722532	-	107868200	F-box protein At4g35930, transcript variant X2	-	-	-	-
LOC107856584	35.0799	-1.50171	0.307277	-4.88715	1.02309e-06	2.57807e-05	NW_015961695.1	38691	42895	+	107856584	F-box protein At4g35930-like, transcript variant X3	-	-	-	-
LOC107862015	20.9472	-0.995453	0.347691	-2.86304	0.00419599	0.0216711	NC_029979.1	7088909	7090816	+	107862015	F-box protein At5g07610-like	-	-	-	-
LOC107859948	122.611	-1.18865	0.307808	-3.86165	0.000112624	0.00124392	NC_029978.1	148918324	148921559	+	107859948	F-box protein At5g49610-like, transcript variant X2	-	-	-	K11838
LOC107874730	50.8792	-0.72406	0.289262	-2.50313	0.0123101	0.0491746	NC_029977.1	59147759	59151710	-	107874730	F-box protein CPR30-like	-	-	-	-
LOC107873555	306.228	-0.655249	0.181496	-3.61026	0.000305887	0.00278155	NC_029982.1	210545185	210546825	+	107873555	F-box protein CPR30-like	-	-	-	-
LOC107873466	213.801	-0.693971	0.233367	-2.97373	0.00294199	0.0164864	NC_029977.1	46412303	46414583	+	107873466	F-box protein PP2-A13-like	-	-	-	-
LOC107843615	535.992	-1.35708	0.339353	-3.99903	6.36026e-05	0.000785705	NC_029986.1	191287824	191293737	-	107843615	F-box protein PP2-A15-like	-	-	-	-
LOC107851793	90.2875	-2.53257	0.341139	-7.42388	1.13736e-13	1.48917e-11	NC_029988.1	6175006	6181699	+	107851793	F-box protein PP2-B10-like	-	-	-	-
LOC107851790	86.9327	-1.69017	0.326707	-5.17333	2.29958e-07	7.35333e-06	NC_029988.1	6150123	6152221	+	107851790	F-box protein PP2-B10-like	-	-	-	-
LOC107871070	20.8083	-1.58269	0.347809	-4.55047	5.35274e-06	0.000105305	NC_029981.1	187430370	187433630	+	107871070	F-box protein PP2-B10-like	-	-	-	-
LOC107871262	295.132	-1.49324	0.344385	-4.33597	1.45118e-05	0.000237308	NC_029981.1	206249767	206251432	+	107871262	F-box protein PP2-B10-like	-	-	-	-
LOC107851726	33.2517	-1.35365	0.344162	-3.93317	8.38319e-05	0.000980975	NC_029988.1	6092149	6094797	+	107851726	F-box protein PP2-B10-like	-	-	-	-
LOC107839651	62.8866	-2.27643	0.323705	-7.03241	2.02994e-12	2.13784e-10	NC_029984.1	132721582	132723737	-	107839651	F-box protein PP2-B15-like	-	-	-	-
LOC107839646	15.238	-1.08192	0.341883	-3.1646	0.00155299	0.0100313	NC_029984.1	132688020	132690006	-	107839646	F-box protein PP2-B15-like, transcript variant X1	-	-	-	-
LOC107866109	65.4401	-0.707839	0.266388	-2.65717	0.00787994	0.0349422	NC_029979.1	39634124	39635851	-	107866109	F-box protein SKIP31-like	-	-	-	-
LOC107853333	3209.76	0.803449	0.148221	5.42062	5.93942e-08	2.27459e-06	NW_015960831.1	488076	491638	-	107853333	F-box protein SKP2A	-	-	-	K03875
LOC107873442	24.3761	-1.20578	0.345443	-3.49052	0.000482089	0.00399911	NC_029982.1	178413674	178416421	-	107873442	F-box/FBD/LRR-repeat protein At1g13570-like, transcript variant X2	-	-	-	-
LOC107862521	579.847	-0.994987	0.194568	-5.11383	3.15696e-07	9.64916e-06	NC_029979.1	18956277	18960116	+	107862521	F-box/kelch-repeat protein At1g74510-like	-	-	-	-
LOC107838736	33.5264	-1.25003	0.298102	-4.19328	2.74951e-05	0.00040181	NC_029984.1	991797	994246	-	107838736	F-box/kelch-repeat protein At3g23880-like	-	-	-	-
LOC107866374	86.6095	-1.08829	0.247335	-4.40008	1.08212e-05	0.000187561	NC_029979.1	221786075	221787423	+	107866374	F-box/kelch-repeat protein At3g23880-like	-	-	-	-
LOC107878411	229.76	-0.715193	0.193147	-3.70284	0.000213203	0.00209082	NC_029983.1	203975019	203976529	+	107878411	F-box/kelch-repeat protein At3g23880-like	-	-	-	-
LOC107859114	204.06	-0.634555	0.141588	-4.4817	7.40494e-06	0.000137445	NC_029978.1	126431771	126434622	-	107859114	F-box/kelch-repeat protein At3g23880-like	-	-	-	-
LOC107863900	47.7484	0.670001	0.25916	2.58528	0.00972999	0.0409886	NC_029977.1	1192902	1194419	-	107863900	F-box/kelch-repeat protein At3g23880-like	-	-	-	-
LOC107846983	121.079	0.820483	0.275073	2.98278	0.0028564	0.016128	NC_029987.1	191712980	191715153	-	107846983	F-box/kelch-repeat protein At3g23880-like	-	-	-	-
LOC107873782	6.2475	-0.953319	0.3216	-2.9643	0.00303374	0.0169153	NC_029982.1	2278839	2280286	+	107873782	F-box/kelch-repeat protein At3g24760	-	-	-	-
LOC107867235	186.025	-0.888823	0.243467	-3.6507	0.000261527	0.00245774	NC_029980.1	11376391	11377887	-	107867235	F-box/kelch-repeat protein At5g43190	-	-	-	-
LOC107863848	100.517	-2.07419	0.267869	-7.74329	9.68776e-15	1.46664e-12	NC_029979.1	210713672	210719615	+	107863848	F-box/LRR-repeat protein 17, transcript variant X3	-	-	-	-
LOC107873770	104.069	-1.99638	0.296679	-6.72907	1.70746e-11	1.52475e-09	NC_029982.1	1432513	1437620	-	107873770	F-box/LRR-repeat protein 17-like	-	-	-	-
LOC107873390	1221.54	0.679033	0.144901	4.68617	2.78359e-06	5.96686e-05	NC_029982.1	163234307	163241118	-	107873390	ferredoxin-2, transcript variant X1	-	-	-	K02639
LOC107848279	99.7565	-0.68395	0.241642	-2.83043	0.00464861	0.0234158	NC_029987.1	17494851	17501091	-	107848279	feruloyl CoA ortho-hydroxylase 1-like	-	-	-	K06892
LOC107860764	48.1447	-1.48856	0.296454	-5.02122	5.13443e-07	1.44405e-05	NC_029978.1	163173021	163181364	+	107860764	fidgetin-like protein 1, transcript variant X1	-	-	-	K06027
LOC107872993	13.1788	-1.40862	0.340834	-4.13286	3.58282e-05	0.000496623	NC_029982.1	48208982	48215450	+	107872993	filament-like plant protein, transcript variant X3	-	-	-	-
LOC107873473	66.2072	-1.64856	0.328245	-5.02233	5.10471e-07	1.43778e-05	NC_029977.1	46447590	46448932	-	107873473	flavonol sulfotransferase-like	-	-	-	-
LOC107853332	52.2898	-1.25058	0.342052	-3.65611	0.000256067	0.00241686	NC_029977.1	18077202	18078553	+	107853332	flavonol sulfotransferase-like	-	-	-	-
LOC107875104	37.1447	-0.960997	0.309524	-3.10476	0.00190434	0.0117561	NC_029982.1	198187702	198189706	+	107875104	flowering-promoting factor 1-like	-	-	-	-
LOC107877539	14.5712	-1.06825	0.322865	-3.30864	0.000937502	0.00675852	NC_029983.1	5213681	5214611	+	107877539	flower-specific defensin-like	-	-	-	-
LOC107860201	36.1882	-1.17461	0.344873	-3.40593	0.000659387	0.00511104	NC_029978.1	153749247	153752913	-	107860201	formamidase-like	-	-	-	K01455
LOC107863649	22.733	-1.15649	0.341174	-3.38974	0.000699599	0.00535801	NC_029979.1	142664791	142670072	-	107863649	formin-like protein 2	-	-	-	-
LOC107861705	1003.95	0.873402	0.106487	8.20198	2.36453e-16	4.53663e-14	NC_029979.1	2015700	2018296	-	107861705	formin-like protein 20	-	-	-	-
LOC107842812	2782.26	-0.672955	0.104217	-6.45727	1.06608e-10	8.1978e-09	NC_029985.1	190170086	190172925	+	107842812	fructose-1, 6-bisphosphatase, chloroplastic-like	-	-	-	K03841
LOC107867663	2075.58	0.619296	0.120022	5.15985	2.47152e-07	7.83847e-06	NC_029980.1	45406531	45411370	-	107867663	fructose-1, 6-bisphosphatase, cytosolic	-	-	-	K03841
LOC107859905	2014.73	-0.585059	0.142771	-4.09787	4.16964e-05	0.000559165	NC_029978.1	148184450	148187014	-	107859905	fructose-bisphosphate aldolase 1, chloroplastic-like	-	-	-	K01623
LOC107847960	553.334	0.638378	0.124008	5.14787	2.63459e-07	8.26101e-06	NC_029987.1	219384237	219389722	-	107847960	fruit protein pKIWI502, transcript variant X2	-	-	-	-
LOC107849572	58.6181	-1.93526	0.32111	-6.02677	1.67272e-09	9.56161e-08	NC_029988.1	23906002	23910912	+	107849572	G2/mitotic-specific cyclin C13-1-like	-	-	-	K06627
LOC107852539	62.0483	1.07892	0.310033	3.48002	0.00050137	0.00412901	NW_015960523.1	152986	153861	-	107852539	G2/mitotic-specific cyclin S13-7-like	GO:0000079:regulation of cyclin-dependent protein serine/threonine kinase activity;GO:0051301:cell division;	GO:0005634:nucleus;	GO:0019901:protein kinase binding;	-
LOC107859735	150.503	-1.65602	0.347897	-4.76008	1.93516e-06	4.41172e-05	NC_029978.1	143991276	143995700	+	107859735	galactan beta-1, 4-galactosyltransferase GALS3-like	-	-	-	-
LOC107841786	158.407	-2.61341	0.307335	-8.50345	1.84045e-17	4.19579e-15	NC_029985.1	14626235	14631686	+	107841786	gamma aminobutyrate transaminase 3, chloroplastic, transcript variant X2	GO:0008152:metabolic process;	GO:0009507:chloroplast;	GO:0030170:pyridoxal phosphate binding;GO:0008483:transaminase activity;	K16871
LOC107875450	692.357	1.52557	0.317706	4.80182	1.5723e-06	3.72015e-05	NC_029982.1	4339196	4341453	+	107875450	gamma-interferon-inducible lysosomal thiol reductase, transcript variant X1	-	-	-	-
LOC107859840	2571.51	-0.988854	0.145401	-6.80089	1.03978e-11	9.64061e-10	NC_029978.1	147003384	147004620	+	107859840	ganglioside-induced differentiation-associated protein 2	-	-	-	-
LOC107870229	145.025	-0.992433	0.218309	-4.54601	5.46731e-06	0.000107124	NC_029981.1	8134415	8138914	-	107870229	GATA transcription factor 15-like	-	-	-	-
LOC107851233	220.007	-0.831864	0.203719	-4.08338	4.43845e-05	0.000587088	NC_029988.1	2704179	2707256	-	107851233	GATA transcription factor 17-like, transcript variant X1	-	-	-	-
LOC107850891	419.472	-0.90752	0.206723	-4.39002	1.13339e-05	0.000194706	NC_029977.1	297936920	297944038	+	107850891	GATA transcription factor 26-like	-	-	-	-
LOC107859915	386.247	1.24852	0.213136	5.85784	4.68939e-09	2.46932e-07	NC_029978.1	148323984	148325440	-	107859915	GATA transcription factor 5	-	-	-	-
LOC107870093	549.334	-1.3533	0.123025	-11.0001	3.81596e-28	2.64092e-25	NC_029981.1	2505993	2511327	-	107870093	GATA transcription factor 8-like	-	-	-	-
LOC107852856	19.5717	-1.37247	0.34076	-4.02767	5.63315e-05	0.000708366	NW_015960668.1	162251	165342	-	107852856	GATA zinc finger domain-containing protein 3, transcript variant X1	-	-	-	-
LOC107860116	873.587	-0.631107	0.135471	-4.65862	3.18342e-06	6.69797e-05	NC_029978.1	151884106	151890029	-	107860116	GDP-L-galactose phosphorylase 2-like, transcript variant X2	-	-	-	K14190
LOC107839422	1044.95	-1.36464	0.148255	-9.20468	3.42706e-20	1.10683e-17	NC_029984.1	127108450	127111846	+	107839422	GDP-mannose 3, 5-epimerase 1	GO:0044237:cellular metabolic process;	-	GO:0047918:GDP-mannose 3,5-epimerase activity;GO:0050662:coenzyme binding;GO:0000166:nucleotide binding;	K10046
LOC107862123	4050.54	0.713222	0.135004	5.28298	1.27101e-07	4.35922e-06	NC_029979.1	9091839	9093280	+	107862123	GDP-mannose 4, 6 dehydratase 1	-	-	-	K01711
LOC107855893	29.8301	-1.37859	0.320012	-4.30793	1.64789e-05	0.000263254	NW_015961487.1	1492565	1495572	-	107855893	GDSL esterase/lipase 2-like	-	-	-	-
LOC107849625	9.1543	-0.91928	0.341411	-2.69259	0.00708988	0.0322204	NC_029988.1	39881176	39890145	-	107849625	GDSL esterase/lipase 5-like	-	-	-	-
LOC107861005	492.953	-1.09502	0.311977	-3.50993	0.000448224	0.00378131	NC_029978.1	94057571	94061137	-	107861005	GDSL esterase/lipase 7-like	-	-	-	-
LOC107862646	44.5824	-1.42989	0.346677	-4.12455	3.71462e-05	0.000509786	NC_029979.1	23033232	23035554	+	107862646	GDSL esterase/lipase At3g48460	-	-	-	-
LOC107855323	95.4516	-0.623376	0.234174	-2.66202	0.00776737	0.0345935	NW_015961387.1	33057	38338	-	107855323	GDSL esterase/lipase At4g10955-like, transcript variant X1	-	-	-	K04733
LOC107843393	452.285	-0.931288	0.302611	-3.0775	0.00208743	0.0125778	NC_029986.1	163923702	163932694	+	107843393	GDSL esterase/lipase At5g03820	-	-	-	-
LOC107850775	15.4005	-1.15565	0.333655	-3.46362	0.000532964	0.0043394	NC_029988.1	199129043	199132294	-	107850775	GDSL esterase/lipase At5g33370-like	-	-	-	-
LOC107859312	309.208	-1.2739	0.140159	-9.08897	9.99789e-20	3.02717e-17	NC_029978.1	133640533	133646069	+	107859312	GDSL esterase/lipase At5g45920	-	-	-	-
LOC107862785	41.4219	-1.25674	0.331587	-3.79008	0.0001506	0.00157153	NC_029979.1	28159764	28162180	-	107862785	GEM-like protein 4	-	-	-	-
LOC107876253	51.5956	-1.0428	0.346425	-3.01017	0.00261102	0.0150048	NC_029977.1	78179952	78184410	-	107876253	GEM-like protein 5	-	-	-	-
LOC107879567	10100.2	0.841186	0.152592	5.51265	3.53462e-08	1.46042e-06	NC_029977.1	155126240	155146110	-	107879567	general transcription factor 3C polypeptide 3, transcript variant X4	-	-	-	K15201
LOC107873064	89.6457	0.999818	0.233715	4.27793	1.8864e-05	0.00029432	NC_029982.1	60069188	60075075	+	107873064	general transcription factor IIH subunit 2-like	-	-	-	K03142
LOC107860339	127.456	-1.46943	0.194191	-7.56691	3.82193e-14	5.14316e-12	NC_029978.1	156490520	156493266	-	107860339	geraniol 8-hydroxylase-like	-	-	-	-
LOC107865690	41.4927	-1.0599	0.305001	-3.47505	0.000510757	0.00419028	NC_029979.1	250012197	250045668	+	107865690	geraniol 8-hydroxylase-like	-	-	-	-
LOC107860340	122.517	-0.743956	0.286629	-2.59554	0.00944432	0.0400758	NC_029978.1	156521279	156523974	-	107860340	geraniol 8-hydroxylase-like	-	-	-	-
LOC107864473	57.6123	-3.10858	0.314189	-9.89398	4.42086e-23	1.94699e-20	NC_029979.1	250002404	250005270	+	107864473	geraniol 8-hydroxylase-like, transcript variant X2	-	-	-	-
LOC107864472	221.434	-1.85777	0.253365	-7.33236	2.26136e-13	2.80901e-11	NC_029979.1	249991187	249994188	-	107864472	geraniol 8-hydroxylase-like, transcript variant X2	-	-	-	K05280
LOC107864469	755.095	-0.698941	0.16684	-4.18928	2.79839e-05	0.000406805	NC_029979.1	249884423	249890045	-	107864469	geraniol 8-hydroxylase-like, transcript variant X2	-	-	-	-
LOC107867046	24336.4	0.647074	0.122829	5.26809	1.37853e-07	4.69476e-06	NC_029980.1	6244618	6245965	+	107867046	geranylgeranyl pyrophosphate synthase, chloroplastic	-	-	-	K13789
LOC107854918	24.6968	1.25411	0.34354	3.65053	0.000261695	0.00245802	NW_015961290.1	122003	123060	-	107854918	germin-like protein subfamily 1 member 11	-	-	-	-
LOC107879844	14.6434	1.07306	0.348033	3.08322	0.00204773	0.0123964	NC_029984.1	135747514	135748540	-	107879844	germin-like protein subfamily 1 member 16	-	-	-	-
LOC107864596	177.933	-0.6727	0.179624	-3.74505	0.000180361	0.00182128	NC_029979.1	255744529	255746249	+	107864596	germin-like protein subfamily 1 member 17	-	-	-	K11426
LOC107863364	6.37242	0.915515	0.328428	2.78757	0.00531049	0.0259345	NC_029979.1	70813412	70815721	-	107863364	gibberellin 20 oxidase 1-like	GO:0055114:oxidation-reduction process;	-	GO:0005506:iron ion binding;GO:0016706:oxidoreductase activity, acting on paired donors, with incorporation or reduction of molecular oxygen, 2-oxoglutarate as one donor, and incorporation of one atom each of oxygen into both donors;	K05282
LOC107852040	68.6737	-0.840656	0.326976	-2.571	0.0101405	0.0422375	NW_015960370.1	474783	476734	-	107852040	gibberellin 2-beta-dioxygenase 1-like	GO:0055114:oxidation-reduction process;	-	GO:0005506:iron ion binding;GO:0016706:oxidoreductase activity, acting on paired donors, with incorporation or reduction of molecular oxygen, 2-oxoglutarate as one donor, and incorporation of one atom each of oxygen into both donors;	K04125
LOC107840383	8.92925	-0.904781	0.323446	-2.79732	0.00515285	0.025316	NC_029977.1	179168463	179172983	-	107840383	gibberellin 2-beta-dioxygenase 2	-	-	-	K04125
LOC107875467	15.1714	-0.816514	0.32211	-2.53489	0.0112482	0.0456571	NC_029982.1	4834490	4840146	-	107875467	gibberellin 2-beta-dioxygenase 8	-	-	-	-
LOC107872608	128.998	-1.21984	0.297496	-4.10037	4.12486e-05	0.00055508	NC_029981.1	191173546	191175524	-	107872608	gibberellin 3-beta-dioxygenase 1-like	-	-	-	K04124
LOC107863934	1259.15	-0.827804	0.316173	-2.6182	0.00883942	0.0382273	NC_029979.1	224349214	224351796	-	107863934	gibberellin receptor GID1B-like	GO:0008152:metabolic process;	-	GO:0016787:hydrolase activity;	K14493
LOC107859881	40662	0.885528	0.262745	3.37029	0.000750878	0.00567714	NC_029978.1	147702807	147703699	+	107859881	gibberellin-regulated protein 11-like	-	-	-	-
LOC107859596	189.463	-0.758593	0.206534	-3.67297	0.000239749	0.00229879	NC_029978.1	141975134	141979184	+	107859596	glucan endo-1, 3-beta-glucosidase 1	-	-	-	-
LOC107857054	19.2359	-0.896201	0.344675	-2.60013	0.00931873	0.0396788	NW_015961877.1	7	1002	+	107857054	glucan endo-1, 3-beta-glucosidase 13-like	-	-	-	-
LOC107863638	1247.59	0.73961	0.117274	6.30667	2.8511e-10	2.02376e-08	NC_029979.1	139205363	139207750	+	107863638	glucan endo-1, 3-beta-glucosidase 13-like	-	-	-	-
LOC107847796	480.655	-0.844537	0.335229	-2.51928	0.0117595	0.0473556	NC_029987.1	7667963	7672985	-	107847796	glucan endo-1, 3-beta-glucosidase 14	-	-	-	-
LOC107878179	48.9091	-1.27683	0.291487	-4.38041	1.18456e-05	0.000202063	NC_029983.1	172645793	172646660	+	107878179	glucan endo-1, 3-beta-glucosidase 3	-	-	-	-
LOC107870561	46.5399	-1.12933	0.289316	-3.90345	9.48314e-05	0.00108672	NC_029981.1	37159066	37165118	-	107870561	glucan endo-1, 3-beta-glucosidase 3-like	-	-	-	-
LOC107873685	104.623	-1.46615	0.248595	-5.89774	3.68515e-09	1.97814e-07	NC_029977.1	48069734	48077216	+	107873685	glucan endo-1, 3-beta-glucosidase 4, transcript variant X5	-	-	-	-
LOC107851850	47.5421	-0.847238	0.322862	-2.62415	0.00868666	0.0377337	NC_029988.1	229360299	229363724	+	107851850	glucan endo-1, 3-beta-glucosidase 4-like	-	-	-	-
LOC107847767	34.5391	-1.97384	0.343672	-5.74338	9.28059e-09	4.47361e-07	NC_029987.1	5469214	5477575	+	107847767	glucomannan 4-beta-mannosyltransferase 2-like, transcript variant X2	-	-	-	K13680
LOC107840421	448.766	-2.82002	0.209432	-13.4651	2.51007e-41	3.74155e-38	NC_029984.1	148800678	148805959	-	107840421	glucose-1-phosphate adenylyltransferase large subunit 1	GO:0005978:glycogen biosynthetic process;GO:0019252:starch biosynthetic process;	GO:0009507:chloroplast;	GO:0008878:glucose-1-phosphate adenylyltransferase activity;	K00975
LOC107843621	81.5679	-0.80617	0.310561	-2.59585	0.00943569	0.0400624	NC_029986.1	191459781	191461200	+	107843621	glucuronoxylan 4-O-methyltransferase 3-like	-	-	-	K18801
LOC107871289	363.892	0.645195	0.121068	5.32921	9.86407e-08	3.50084e-06	NC_029981.1	207055596	207064142	+	107871289	glutamate 5-kinase, transcript variant X2	-	-	-	-
LOC107855024	34.3327	-1.12724	0.305344	-3.69169	0.000222769	0.00216817	NW_015961318.1	2224504	2227724	+	107855024	glutamate formimidoyltransferase-like	-	-	-	-
LOC107878244	118.583	-1.07943	0.288182	-3.74566	0.000179922	0.0018178	NC_029983.1	186629589	186635995	+	107878244	glutamate receptor 3.4	-	-	-	K05387
LOC107870519	19395.7	0.697165	0.168875	4.12829	3.6547e-05	0.000503362	NC_029981.1	32605528	32611075	+	107870519	glutamine synthetase	-	-	-	K01915
LOC107854073	172.886	-0.750285	0.209258	-3.58546	0.000336491	0.00301482	NW_015961066.1	22658	33569	-	107854073	glutamine--fructose-6-phosphate aminotransferase [isomerizing] 2	-	-	-	K00820
LOC107861601	2467.76	0.592729	0.103459	5.7291	1.00966e-08	4.80717e-07	NC_029979.1	501447	506410	-	107861601	glutamyl-tRNA reductase-binding protein, chloroplastic, transcript variant X1	-	-	-	-
LOC107871328	3342.75	0.617373	0.140327	4.39952	1.08491e-05	0.000187876	NC_029981.1	214455609	214460627	-	107871328	glutathione S-transferase DHAR2-like	GO:0055114:oxidation-reduction process;	-	GO:0045174:glutathione dehydrogenase (ascorbate) activity;	-
LOC107866635	112.146	-0.755429	0.218112	-3.46349	0.000533216	0.00433963	NC_029979.1	257827549	257828972	-	107866635	glutathione S-transferase U10-like	-	-	GO:0004364:glutathione transferase activity;	K00799
LOC107839609	72.3267	-1.17373	0.241174	-4.86672	1.13463e-06	2.79022e-05	NC_029984.1	132057413	132058791	+	107839609	glutathione S-transferase U7-like	-	-	-	K00799
LOC107864635	29.7985	-1.36488	0.338596	-4.03101	5.55386e-05	0.000700668	NC_029979.1	258056718	258058091	+	107864635	glutathione S-transferase U9-like	-	-	GO:0004364:glutathione transferase activity;	K00799
LOC107843732	421.874	-0.960815	0.11364	-8.45488	2.79364e-17	6.29479e-15	NC_029977.1	222778656	222779704	-	107843732	glutathione transferase GST 23-like	-	-	GO:0016740:transferase activity;	K00799
LOC107855428	70.8932	-0.790986	0.309924	-2.5522	0.0107046	0.043985	NW_015961388.1	973581	975609	-	107855428	glutathione transferase GST 23-like, transcript variant X1	-	-	GO:0016740:transferase activity;	K00799
LOC107851146	203.949	-1.81066	0.271558	-6.66768	2.59883e-11	2.23823e-09	NC_029988.1	12283260	12286886	-	107851146	glyceraldehyde-3-phosphate dehydrogenase B, chloroplastic	GO:0006006:glucose metabolic process;GO:0055114:oxidation-reduction process;	GO:0009507:chloroplast;	GO:0016620:oxidoreductase activity, acting on the aldehyde or oxo group of donors, NAD or NADP as acceptor;GO:0051287:NAD binding;GO:0050661:NADP binding;	K05298
LOC107848523	3.0115	-0.811593	0.297466	-2.72836	0.00636506	0.0296924	NC_029987.1	163061627	163065567	-	107848523	glyceraldehyde-3-phosphate dehydrogenase, cytosolic	GO:0006096:glycolytic process;GO:0055114:oxidation-reduction process;	GO:0005737:cytoplasm;	GO:0051287:NAD binding;GO:0050661:NADP binding;GO:0004365:glyceraldehyde-3-phosphate dehydrogenase (NAD+) (phosphorylating) activity;	K00134
LOC107862040	639.36	-1.11696	0.190418	-5.86581	4.46938e-09	2.37281e-07	NC_029979.1	7428609	7432174	+	107862040	glycerol kinase	-	-	-	K00864
LOC107839197	259.612	-3.05454	0.186276	-16.3979	1.97988e-60	1.27887e-56	NC_029984.1	122348568	122351814	+	107839197	glycerol-3-phosphate 2-O-acyltransferase 4	-	-	-	K13508
LOC107860821	1724.8	-1.0475	0.340307	-3.07812	0.00208312	0.0125597	NC_029978.1	163950092	163952784	-	107860821	glycerophosphodiester phosphodiesterase GDPD1, chloroplastic-like	-	-	-	K18696
LOC107872895	363.485	-0.889496	0.204447	-4.35074	1.35678e-05	0.000225099	NC_029982.1	37946928	37948474	+	107872895	glycine cleavage system H protein, mitochondrial	-	-	-	K02437
LOC107865617	3.12298	-0.735702	0.287747	-2.55676	0.0105651	0.0435503	NC_029979.1	244889781	244890227	-	107865617	glycine-rich cell wall structural protein-like	-	-	-	-
LOC107840544	149.956	-1.02652	0.24477	-4.19382	2.74294e-05	0.000401455	NC_029984.1	150956895	150957886	-	107840544	glycine-rich protein 2	-	-	-	-
LOC107864362	11.7004	-0.947881	0.303635	-3.12178	0.00179763	0.0112369	NC_029979.1	246686788	246748352	-	107864362	glycine-rich protein DC7.1-like, transcript variant X2	-	-	-	-
LOC107859433	4.58423	-0.74904	0.28708	-2.60917	0.00907624	0.0389286	NC_029978.1	137702685	137703465	+	107859433	glycine-rich protein DOT1-like	-	-	-	-
LOC107850776	883.666	-0.699252	0.192234	-3.63751	0.000275287	0.00255852	NC_029988.1	226866982	226868345	+	107850776	glycine-rich RNA-binding protein GRP1A-like	-	-	-	-
LOC107860722	443.521	-1.24307	0.320674	-3.87644	0.000105997	0.00118661	NC_029978.1	162626648	162628951	+	107860722	glycosyltransferase family 92 protein RCOM_0530710-like	-	-	-	-
LOC107872466	737.912	0.593475	0.137704	4.30978	1.63416e-05	0.000261493	NC_029977.1	44385736	44389318	+	107872466	glyoxylate/hydroxypyruvate reductase HPR3-like	-	-	-	K15919
LOC107861722	825.904	1.08628	0.177078	6.13447	8.5445e-10	5.35842e-08	NC_029979.1	2217173	2223641	+	107861722	glyoxylate/succinic semialdehyde reductase 2, chloroplastic	GO:0006098:pentose-phosphate shunt;GO:0006573:valine metabolic process;	-	GO:0008442:3-hydroxyisobutyrate dehydrogenase activity;GO:0004616:phosphogluconate dehydrogenase (decarboxylating) activity;GO:0050662:coenzyme binding;GO:0000166:nucleotide binding;	K18121
LOC107855140	332.032	0.782963	0.22178	3.53036	0.000414998	0.00355991	NW_015961339.1	78410	87648	-	107855140	glyoxysomal fatty acid beta-oxidation multifunctional protein MFP-a-like, transcript variant X1	-	-	-	K10527
LOC107860527	1031.23	-0.598938	0.0760598	-7.87456	3.41944e-15	5.43131e-13	NC_029978.1	159705908	159711802	-	107860527	granule-bound starch synthase 2, chloroplastic/amyloplastic	-	-	-	K00703
LOC107869628	12.4014	-1.29352	0.333362	-3.88021	0.000104366	0.00117377	NC_029980.1	53019741	53020611	+	107869628	GRF1-interacting factor 1-like	-	-	-	-
LOC107859521	8.23322	-1.31058	0.345822	-3.78974	0.000150805	0.00157282	NC_029978.1	140048527	140052085	-	107859521	G-type lectin S-receptor-like serine/threonine-protein kinase At1g11410	-	-	-	-
LOC107868488	662.336	0.601437	0.161275	3.72926	0.000192045	0.00192063	NC_029980.1	215566855	215569593	-	107868488	G-type lectin S-receptor-like serine/threonine-protein kinase At1g34300	-	-	-	-
LOC107869731	471.598	-0.706078	0.176549	-3.99933	6.35207e-05	0.000785517	NC_029977.1	19680165	19687524	+	107869731	G-type lectin S-receptor-like serine/threonine-protein kinase At1g67520	-	-	-	-
LOC107859418	15.5005	-1.30943	0.347796	-3.76492	0.000166599	0.00170554	NC_029978.1	137252181	137256656	-	107859418	G-type lectin S-receptor-like serine/threonine-protein kinase At4g03230, transcript variant X3	-	-	-	K04733
LOC107878718	88.1744	-1.39535	0.284186	-4.91	9.10743e-07	2.34998e-05	NC_029983.1	217182043	217186082	-	107878718	G-type lectin S-receptor-like serine/threonine-protein kinase At4g27290	-	-	-	-
LOC107878723	70.9696	-1.26659	0.303342	-4.17546	2.97389e-05	0.000428461	NC_029983.1	217393367	217397476	+	107878723	G-type lectin S-receptor-like serine/threonine-protein kinase At4g27290	-	-	-	K04733
LOC107867278	15.7122	-1.22357	0.348033	-3.51566	0.000438664	0.00371847	NC_029980.1	12625162	12628681	-	107867278	G-type lectin S-receptor-like serine/threonine-protein kinase At4g27290	-	-	-	K04733
LOC107878724	64.4855	-1.38601	0.309463	-4.47876	7.50781e-06	0.000138956	NC_029983.1	217384417	217389869	-	107878724	G-type lectin S-receptor-like serine/threonine-protein kinase At4g27290, transcript variant X1	-	-	-	K04733
LOC107867291	8.89943	-0.958582	0.331588	-2.89088	0.00384165	0.020362	NC_029980.1	13321686	13324873	+	107867291	G-type lectin S-receptor-like serine/threonine-protein kinase At4g27290, transcript variant X1	-	-	-	K04733
LOC107867288	21.8732	-1.77528	0.347959	-5.102	3.36088e-07	1.0192e-05	NC_029980.1	13309273	13312453	-	107867288	G-type lectin S-receptor-like serine/threonine-protein kinase At4g27290, transcript variant X3	-	-	-	K04733
LOC107841789	148.464	-1.13193	0.223488	-5.06481	4.08815e-07	1.19487e-05	NC_029985.1	14725525	14729876	-	107841789	G-type lectin S-receptor-like serine/threonine-protein kinase SD1-1, transcript variant X2	-	-	-	K04733
LOC107878463	148.738	-1.16823	0.263541	-4.43283	9.30031e-06	0.000164136	NC_029983.1	208187227	208190022	-	107878463	G-type lectin S-receptor-like serine/threonine-protein kinase SD2-5	GO:0048544:recognition of pollen;GO:0006468:protein phosphorylation;	-	GO:0005524:ATP binding;GO:0004674:protein serine/threonine kinase activity;	-
LOC107878501	8.8537	-0.978211	0.346123	-2.8262	0.00471045	0.0236904	NC_029983.1	210004562	210007917	+	107878501	G-type lectin S-receptor-like serine/threonine-protein kinase SD2-5	-	-	-	K04733
LOC107878461	55.1597	-0.958661	0.286261	-3.34891	0.0008113	0.00603507	NC_029983.1	208103790	208106668	-	107878461	G-type lectin S-receptor-like serine/threonine-protein kinase SD2-5	-	-	-	K04733
LOC107852686	630.685	-0.613347	0.126681	-4.84168	1.28744e-06	3.14206e-05	NW_015960588.1	53441	64394	-	107852686	haloalkane dehalogenase, transcript variant X1	-	-	-	-
LOC107854258	107.376	-0.74169	0.212649	-3.48786	0.000486909	0.00403047	NW_015961127.1	622755	629710	-	107854258	HD domain-containing protein 2, transcript variant X3	-	-	-	K07023
LOC107862051	207.834	-1.66668	0.347711	-4.7933	1.64059e-06	3.85705e-05	NC_029979.1	7684458	7686821	-	107862051	heat shock 70 kDa protein	-	-	-	K03283
LOC107847347	1239.19	-1.51139	0.343773	-4.39648	1.1002e-05	0.000189846	NC_029987.1	44791242	44794558	+	107847347	heat shock cognate 70 kDa protein	-	-	-	K03283
LOC107875543	1996.76	-1.27269	0.157871	-8.0616	7.5302e-16	1.32987e-13	NC_029982.1	6341123	6344868	+	107875543	heat shock cognate 70 kDa protein 1	GO:0006950:response to stress;	-	GO:0005524:ATP binding;	K03283
LOC107843340	5190.84	-0.598042	0.185155	-3.22996	0.00123806	0.00837678	NC_029986.1	156632130	156635818	+	107843340	heat shock cognate 70 kDa protein 2	GO:0006950:response to stress;	-	GO:0005524:ATP binding;	K03283
LOC107860298	1815.95	-0.843242	0.144682	-5.82823	5.60187e-09	2.87939e-07	NC_029978.1	155714891	155718891	-	107860298	heat shock factor protein HSF24	GO:0006950:response to stress;GO:0006355:regulation of transcription, DNA-templated;	GO:0005634:nucleus;	GO:0003700:sequence-specific DNA binding transcription factor activity;GO:0043565:sequence-specific DNA binding;	K09419
LOC107838978	87.1872	-0.974944	0.264835	-3.68132	0.000232029	0.00223805	NC_029984.1	76336924	76340858	-	107838978	heat shock factor protein HSF30, transcript variant X5	-	-	-	K09419
LOC107854005	651.514	0.672853	0.177272	3.7956	0.000147288	0.00154529	NW_015961039.1	6448	10762	-	107854005	heat shock factor-binding protein 1-like	-	-	-	-
LOC107873403	1422.25	-1.16612	0.151676	-7.68821	1.49212e-14	2.19047e-12	NC_029982.1	169094950	169098221	+	107873403	heat shock protein 83	-	-	-	K04079
LOC107863207	2880.03	-1.38637	0.259393	-5.34467	9.05803e-08	3.29937e-06	NC_029979.1	49565439	49568733	+	107863207	heat shock protein 83-like	-	-	GO:0005488:binding;	K04079
LOC107843194	1671.83	-0.597759	0.169692	-3.5226	0.000427329	0.00364632	NC_029985.1	236801060	236806695	-	107843194	heat stress transcription factor A-3, transcript variant X1	-	-	-	K09419
LOC107878458	11.1335	-1.72238	0.345715	-4.98207	6.29074e-07	1.71451e-05	NC_029983.1	207915919	207918167	+	107878458	heat stress transcription factor A-4c-like	-	-	-	K09419
LOC107873162	69.8615	-0.826327	0.291027	-2.83935	0.00452053	0.0229738	NC_029982.1	83064745	83066817	+	107873162	heat stress transcription factor A-6b-like	-	-	-	K09419
LOC107863805	81.6435	-1.29138	0.324437	-3.98038	6.88049e-05	0.000836976	NC_029979.1	198648498	198650766	-	107863805	heat stress transcription factor A-7a-like	-	-	-	K09419
LOC107861131	169.05	-0.907894	0.345709	-2.62618	0.008635	0.0375598	NC_029978.1	126045575	126048333	-	107861131	heat stress transcription factor B-2a-like, transcript variant X1	-	-	-	K09419
LOC107839608	81.7566	-0.706088	0.273025	-2.58617	0.00970497	0.0409366	NC_029984.1	132039386	132041206	+	107839608	heavy metal-associated isoprenylated plant protein 3, transcript variant X1	-	-	-	-
LOC107843342	179.187	-2.52981	0.264433	-9.56692	1.10134e-21	4.26837e-19	NC_029986.1	157156954	157158848	-	107843342	heavy metal-associated isoprenylated plant protein 3-like	-	-	-	-
LOC107844442	16.986	-1.76251	0.347627	-5.07012	3.97562e-07	1.17618e-05	NC_029986.1	157158849	157159823	-	107844442	heavy metal-associated isoprenylated plant protein 3-like	-	-	-	-
LOC107862967	290.489	-1.10871	0.33944	-3.26629	0.00108966	0.00758457	NC_029979.1	35054197	35057126	-	107862967	heavy metal-associated isoprenylated plant protein 3-like	-	-	-	-
LOC107870120	594.184	0.737852	0.118104	6.24749	4.17111e-10	2.85951e-08	NC_029981.1	2902535	2916416	+	107870120	heavy metal-associated isoprenylated plant protein 3-like, transcript variant X1	-	-	-	-
LOC107862898	4973.32	0.612968	0.172082	3.56206	0.000367952	0.00324541	NC_029979.1	33310656	33312952	-	107862898	heavy metal-associated isoprenylated plant protein 3-like, transcript variant X2	-	-	-	-
LOC107852033	370.608	-1.22585	0.191637	-6.39673	1.5874e-10	1.17407e-08	NW_015960370.1	633788	637932	-	107852033	heme-binding protein 2-like	-	-	-	-
LOC107852039	589.942	-1.21965	0.299708	-4.06945	4.71234e-05	0.000614368	NW_015960370.1	643144	645399	-	107852039	heme-binding protein 2-like	-	-	-	-
LOC107852034	12.9852	-1.0889	0.347955	-3.12943	0.00175144	0.0110157	NW_015960370.1	640286	642416	-	107852034	heme-binding protein 2-like	-	-	-	-
LOC107852923	452.592	-1.83198	0.231118	-7.92661	2.25211e-15	3.76219e-13	NW_015960681.1	1040309	1041334	-	107852923	heme-binding-like protein At3g10130, chloroplastic	-	-	-	-
LOC107841104	239.153	-0.835136	0.147161	-5.67499	1.38697e-08	6.36634e-07	NC_029985.1	11208251	11215772	+	107841104	heme-binding-like protein At3g10130, chloroplastic, transcript variant X2	-	-	-	-
LOC107846992	16.9508	-1.45969	0.348031	-4.19415	2.739e-05	0.000401182	NC_029987.1	201798864	201802611	-	107846992	heparanase-like protein 2	-	-	-	K07964
LOC107843186	4566.22	0.765809	0.153458	4.99034	6.02723e-07	1.65199e-05	NC_029985.1	236531560	236536238	-	107843186	heterodimeric geranylgeranyl pyrophosphate synthase small subunit, chloroplastic, transcript variant X5	-	-	-	K13789
LOC107854013	2979.49	-0.646958	0.083571	-7.74142	9.8315e-15	1.47686e-12	NW_015961041.1	521694	525466	+	107854013	heterogeneous nuclear ribonucleoprotein 1	-	-	-	K12741
LOC107854016	710.805	-0.941394	0.200004	-4.70687	2.51552e-06	5.47706e-05	NW_015961041.1	1322075	1327010	-	107854016	heterogeneous nuclear ribonucleoprotein 1-like	-	-	-	K14411
LOC107863526	3.46879	-0.842321	0.29979	-2.80971	0.00495868	0.0246446	NC_029979.1	102851501	102853576	+	107863526	hexose carrier protein HEX6-like	-	-	-	-
LOC107858815	2194.04	0.77189	0.170803	4.51918	6.20802e-06	0.000119344	NC_029978.1	106189239	106194744	+	107858815	high affinity nitrate transporter 2.7	-	-	-	K02575
LOC107852174	19.3786	-1.24869	0.347936	-3.58885	0.000332138	0.00298477	NW_015960422.1	88334	94810	+	107852174	high mobility group B protein 15-like, transcript variant X6	-	-	-	-
LOC107858679	33.1625	-2.33739	0.347721	-6.72203	1.79213e-11	1.58575e-09	NC_029978.1	88939246	88942165	+	107858679	high mobility group B protein 6-like	-	-	-	-
LOC107872344	85.3651	-2.88577	0.302775	-9.53104	1.55711e-21	5.69316e-19	NC_029981.1	22060515	22063296	-	107872344	high mobility group B protein 7-like	-	-	-	K11296
LOC107862600	31.5463	-0.910805	0.321578	-2.8323	0.00462152	0.0233279	NC_029979.1	21291746	21293702	+	107862600	high-affinity nitrate transporter 3.2-like	-	-	-	-
LOC107854856	133.299	-0.753538	0.202851	-3.71474	0.000203416	0.0020142	NW_015961274.1	21039	22166	+	107854856	high-light-induced protein, chloroplastic	-	-	-	-
LOC107879725	5.29775	-1.30049	0.332449	-3.91183	9.15979e-05	0.00105654	NC_029984.1	119544186	119546452	-	107879725	histidine decarboxylase-like	GO:0019752:carboxylic acid metabolic process;	-	GO:0030170:pyridoxal phosphate binding;GO:0016831:carboxy-lyase activity;	K01590
LOC107838966	333.925	-0.671459	0.148566	-4.5196	6.19574e-06	0.000119227	NC_029984.1	71481781	71487355	-	107838966	histone acetyltransferase type B catalytic subunit	-	-	-	K11303
LOC107864620	371.234	-2.12372	0.188564	-11.2626	2.00716e-29	1.49595e-26	NC_029979.1	257335972	257337401	+	107864620	histone H1.2-like	-	-	-	K11275
LOC107863859	841.324	-1.60049	0.118438	-13.5133	1.30547e-41	2.10812e-38	NC_029979.1	212902061	212903410	-	107863859	histone H1-like	-	-	-	K11275
LOC107856188	441.586	-1.22378	0.166885	-7.3331	2.24895e-13	2.80901e-11	NW_015961580.1	743	1662	-	107856188	histone H2A	-	-	-	K11251
LOC107839595	703.419	-2.84937	0.19046	-14.9604	1.33209e-50	3.68762e-47	NC_029984.1	131669598	131670362	-	107839595	histone H2A.1	-	-	-	K11251
LOC107839597	495.171	-3.27112	0.22358	-14.6306	1.79069e-48	4.3375e-45	NC_029984.1	131760906	131761753	-	107839597	histone H2A.1-like	-	-	-	K11251
LOC107839596	322.593	-0.993683	0.16947	-5.86347	4.53293e-09	2.39344e-07	NC_029984.1	131749247	131750090	-	107839596	histone H2A.1-like	-	-	-	K11251
LOC107848286	1454.16	-1.40339	0.135168	-10.3826	2.97682e-25	1.64814e-22	NC_029987.1	36793004	36794217	+	107848286	histone H2A-like	-	-	-	K11251
LOC107863957	425.609	-3.0191	0.195668	-15.4297	1.03348e-53	4.00534e-50	NC_029979.1	226908177	226908850	+	107863957	histone H2AX-like	-	-	-	K11251
LOC107875609	1003.76	-0.988777	0.130529	-7.57514	3.5875e-14	4.86144e-12	NC_029982.1	8287938	8293374	-	107875609	histone H2B, transcript variant X1	GO:0006334:nucleosome assembly;	GO:0000786:nucleosome;GO:0005634:nucleus;	GO:0003677:DNA binding;GO:0046982:protein heterodimerization activity;	K11252
LOC107875616	2176.49	-0.932623	0.100804	-9.25184	2.20664e-20	7.37245e-18	NC_029982.1	8464199	8475369	+	107875616	histone H2B.1-like, transcript variant X2	GO:0006334:nucleosome assembly;	GO:0000786:nucleosome;GO:0005634:nucleus;	GO:0003677:DNA binding;GO:0046982:protein heterodimerization activity;	K11252
LOC107873750	248.642	-3.14016	0.19285	-16.2829	1.30527e-59	6.32337e-56	NC_029982.1	8464392	8464963	+	107873750	histone H2B.2	GO:0006334:nucleosome assembly;	GO:0000786:nucleosome;GO:0005634:nucleus;	GO:0003677:DNA binding;GO:0046982:protein heterodimerization activity;	K11252
LOC107863780	281.492	-0.793041	0.169408	-4.68124	2.85143e-06	6.07866e-05	NC_029979.1	194866987	194867604	-	107863780	histone H2B.2-like	GO:0006334:nucleosome assembly;	GO:0000786:nucleosome;GO:0005634:nucleus;	GO:0003677:DNA binding;GO:0046982:protein heterodimerization activity;	K11252
LOC107871394	353.886	-1.96813	0.196064	-10.0382	1.03575e-23	4.89531e-21	NC_029981.1	215952844	215953479	+	107871394	histone H2B.3-like	GO:0006334:nucleosome assembly;	GO:0000786:nucleosome;GO:0005634:nucleus;	GO:0003677:DNA binding;GO:0046982:protein heterodimerization activity;	K11252
LOC107850828	3146.05	-1.30545	0.138599	-9.41891	4.55799e-21	1.6059e-18	NC_029988.1	215011827	215012526	-	107850828	histone H2B.3-like	GO:0006334:nucleosome assembly;	GO:0000786:nucleosome;GO:0005634:nucleus;	GO:0003677:DNA binding;GO:0046982:protein heterodimerization activity;	K11252
LOC107875552	2429.8	-0.77636	0.186064	-4.17255	3.01213e-05	0.000432684	NC_029982.1	6606994	6607707	-	107875552	histone H2B.3-like	GO:0006334:nucleosome assembly;	GO:0000786:nucleosome;GO:0005634:nucleus;	GO:0003677:DNA binding;GO:0046982:protein heterodimerization activity;	K11252
LOC107873526	634.927	-0.939504	0.187057	-5.02254	5.09926e-07	1.43778e-05	NC_029982.1	202977026	202977740	+	107873526	histone H2B.7-like	-	-	-	K11252
LOC107863599	7.69766	-1.35523	0.341855	-3.96434	7.36006e-05	0.000883663	NC_029979.1	124651464	124652083	+	107863599	histone H2B-like	GO:0006334:nucleosome assembly;	GO:0000786:nucleosome;GO:0005634:nucleus;	GO:0003677:DNA binding;GO:0046982:protein heterodimerization activity;	K11252
LOC107851384	190.157	-3.59422	0.249549	-14.4029	4.9647e-47	1.06895e-43	NC_029988.1	99158170	99158849	-	107851384	histone H3.2	GO:0006334:nucleosome assembly;	GO:0000786:nucleosome;GO:0005634:nucleus;	GO:0003677:DNA binding;GO:0046982:protein heterodimerization activity;	K11253
LOC107856946	232.309	-3.17805	0.241519	-13.1586	1.51835e-39	2.10161e-36	NW_015961809.1	58368	58921	-	107856946	histone H3.2	-	-	-	K11253
LOC107856945	77.5231	-3.11401	0.297733	-10.459	1.33192e-25	7.8212e-23	NW_015961809.1	27981	28694	+	107856945	histone H3.2	-	-	-	K11253
LOC107859340	562.257	-2.83713	0.320337	-8.85671	8.24108e-19	2.15805e-16	NC_029978.1	135074902	135075560	+	107859340	histone H3.2	-	GO:0005694:chromosome;	GO:0005488:binding;	K11253
LOC107840089	729.347	-2.65442	0.32928	-8.06129	7.54907e-16	1.32987e-13	NC_029977.1	175247107	175247728	+	107840089	histone H3.2-like	-	-	-	K11253
LOC107855204	228.342	-2.21045	0.339366	-6.51346	7.34394e-11	5.83241e-09	NW_015961357.1	166998	167726	+	107855204	histone H3.2-like	-	-	-	K11253
LOC107854410	247.313	-2.06781	0.187168	-11.0479	2.24527e-28	1.61144e-25	NW_015961156.1	18611	19248	-	107854410	histone H3.2-like	-	-	-	K11253
LOC107848239	1041.24	-2.38819	0.194022	-12.3089	8.112e-35	9.24673e-32	NC_029987.1	29262626	29263672	-	107848239	histone H4	-	-	-	K11254
LOC107870219	490.07	-2.33811	0.330674	-7.07072	1.54127e-12	1.6779e-10	NC_029981.1	7839762	7840350	-	107870219	histone H4	-	-	-	K11254
LOC107875548	467.227	-2.31025	0.201214	-11.4815	1.63327e-30	1.31873e-27	NC_029982.1	6495138	6495673	+	107875548	histone H4	-	-	-	K11254
LOC107873516	1153.08	-1.98331	0.113642	-17.4523	3.30779e-68	6.40983e-64	NC_029982.1	201459801	201460471	+	107873516	histone H4	-	-	-	K11254
LOC107873515	379.222	-1.52348	0.184169	-8.27219	1.31518e-16	2.65474e-14	NC_029982.1	201403918	201404688	-	107873515	histone H4	-	-	-	K11254
LOC107875549	2413.2	-1.46458	0.0861304	-17.0042	7.6464e-65	7.4086e-61	NC_029982.1	6471191	6471758	+	107875549	histone H4	GO:0006334:nucleosome assembly;	GO:0000786:nucleosome;GO:0005634:nucleus;	GO:0003677:DNA binding;GO:0046982:protein heterodimerization activity;	K11254
LOC107875551	748.36	-1.34363	0.165855	-8.10124	5.44021e-16	1.004e-13	NC_029982.1	6567259	6567814	+	107875551	histone H4	-	-	-	K11254
LOC107873517	12.279	-1.25807	0.34804	-3.61473	0.000300663	0.00273661	NC_029982.1	201442592	201460482	+	107873517	histone H4	-	-	-	K11254
LOC107838933	576.613	-0.77484	0.141668	-5.4694	4.5157e-08	1.80052e-06	NC_029977.1	167038941	167039815	-	107838933	histone H4	-	-	-	K11254
LOC107873518	112.461	-0.614386	0.217041	-2.83074	0.00464402	0.0234049	NC_029982.1	201482977	201483494	+	107873518	histone H4	GO:0006334:nucleosome assembly;	GO:0000786:nucleosome;GO:0005634:nucleus;	GO:0003677:DNA binding;GO:0046982:protein heterodimerization activity;	K11254
LOC107866114	19.7649	-2.17835	0.34725	-6.27315	3.53818e-10	2.4752e-08	NC_029979.1	40469524	40472814	+	107866114	histone-lysine N-methyltransferase ATXR6	-	-	-	-
LOC107859781	5795.55	-0.667576	0.150743	-4.42857	9.48579e-06	0.000167257	NC_029978.1	145127652	145129162	-	107859781	HMG1/2-like protein	-	-	-	K10802
LOC107870560	816.963	-0.776845	0.172407	-4.50587	6.61005e-06	0.000125332	NC_029981.1	36974265	36975843	-	107870560	HMG-Y-related protein A, transcript variant X1	-	-	-	-
LOC107838892	14.2477	-1.39638	0.341937	-4.08374	4.43165e-05	0.000586588	NC_029984.1	43057469	43061994	+	107838892	homeobox protein ATH1, transcript variant X1	-	-	-	-
LOC107859030	212.466	-0.679275	0.226289	-3.00181	0.00268383	0.0153504	NC_029978.1	123107647	123115185	-	107859030	homeobox-leucine zipper protein ATHB-14, transcript variant X1	-	-	-	K09338
LOC107838968	123.105	-0.919233	0.253485	-3.62639	0.000287416	0.00263959	NC_029984.1	73845657	73854254	-	107838968	homeobox-leucine zipper protein ATHB-15, transcript variant X1	-	-	-	K09338
LOC107850741	670.978	-0.720086	0.153685	-4.68548	2.7931e-06	5.98063e-05	NC_029988.1	64763748	64785292	-	107850741	homeobox-leucine zipper protein ATHB-15-like, transcript variant X1	-	-	-	K09338
LOC107860150	470.393	-1.63337	0.17135	-9.53236	1.53747e-21	5.69316e-19	NC_029978.1	152663528	152665233	-	107860150	homeobox-leucine zipper protein HAT22	-	-	-	K09338
LOC107845040	6.76608	-1.00161	0.324496	-3.08665	0.00202428	0.0122963	NC_029977.1	227843060	227846201	+	107845040	homeobox-leucine zipper protein HAT3-like	-	-	-	K09338
LOC107868071	3.00031	-0.846099	0.301452	-2.80674	0.00500452	0.0247708	NC_029977.1	12827660	12830346	+	107868071	homeobox-leucine zipper protein HAT4-like	-	-	-	K09338
LOC107848073	58.21	-1.26849	0.309793	-4.09464	4.22818e-05	0.000564575	NC_029987.1	181751971	181754767	-	107848073	homeobox-leucine zipper protein HAT5	-	-	-	K09338
LOC107862495	4491.05	0.749607	0.103838	7.21897	5.23828e-13	6.30481e-11	NC_029979.1	18411794	18414221	-	107862495	homeobox-leucine zipper protein HAT5-like	GO:0006355:regulation of transcription, DNA-templated;	GO:0005634:nucleus;	GO:0003700:sequence-specific DNA binding transcription factor activity;GO:0000976:transcription regulatory region sequence-specific DNA binding;	-
LOC107843791	664.903	0.885372	0.142136	6.22904	4.69312e-10	3.17984e-08	NC_029986.1	200359520	200363347	-	107843791	homeobox-leucine zipper protein HOX11-like	-	-	-	K09338
LOC107847806	13.4882	-1.34878	0.347174	-3.88503	0.000102316	0.00115793	NC_029987.1	216831548	216835021	+	107847806	homologous-pairing protein 2 homolog	-	-	-	K06695
LOC107875806	372.612	-0.943573	0.34605	-2.72669	0.00639723	0.0297494	NC_029982.1	12490157	12491999	+	107875806	HVA22-like protein e, transcript variant X2	-	-	-	K17279
LOC107839289	55.1391	-2.286	0.335978	-6.80403	1.01736e-11	9.47806e-10	NC_029984.1	124109284	124111058	-	107839289	hydroquinone glucosyltransferase-like	-	-	-	K08237
LOC107871248	343.82	0.728184	0.182023	4.00051	6.3205e-05	0.000782111	NC_029981.1	205547506	205552605	+	107871248	hydroxyethylthiazole kinase	-	-	-	K00878
LOC107857412	28.8072	-1.2574	0.345626	-3.63805	0.000274713	0.00255563	NC_029977.1	299957186	299961092	-	107857412	hydroxymethylglutaryl-CoA synthase-like	GO:0008299:isoprenoid biosynthetic process;	-	GO:0004421:hydroxymethylglutaryl-CoA synthase activity;	K01641
LOC107875933	880.458	-0.693648	0.113659	-6.10286	1.04187e-09	6.36886e-08	NC_029982.1	17261434	17265684	+	107875933	hydroxyproline O-galactosyltransferase GALT6	-	-	-	-
LOC107862473	75.5003	-1.64766	0.311218	-5.29423	1.1952e-07	4.13583e-06	NC_029979.1	17766383	17770093	+	107862473	hydroxyproline O-galactosyltransferase GALT6-like, transcript variant X1	-	-	-	-
LOC107843401	591.893	0.658772	0.184898	3.56289	0.000366793	0.00323814	NC_029986.1	165362182	165372268	+	107843401	IAA-amino acid hydrolase ILR1-like 3	-	-	-	-
LOC107848221	135.771	-1.15651	0.339158	-3.40993	0.000649784	0.00505683	NC_029987.1	167132265	167138508	+	107848221	IAA-amino acid hydrolase ILR1-like 4	-	-	-	K14664
LOC107843881	10.3725	-1.33721	0.329794	-4.05468	5.02032e-05	0.000646403	NC_029986.1	202207684	202220907	+	107843881	IAA-amino acid hydrolase ILR1-like 6, transcript variant X1	-	-	-	K14664
LOC107872865	1159.93	-1.13007	0.334028	-3.38316	0.000716562	0.005456	NC_029982.1	35451983	35458992	+	107872865	inactive poly [ADP-ribose] polymerase RCD1-like, transcript variant X3	-	-	-	-
LOC107853984	3.51343	-0.892263	0.305054	-2.92493	0.00344531	0.0186594	NW_015961029.1	758939	763103	+	107853984	inactive TPR repeat-containing thioredoxin TTL3-like	-	-	-	K09527
LOC107845663	29.9824	-1.28336	0.330428	-3.88393	0.000102781	0.00116073	NC_029986.1	66712172	66713968	+	107845663	indole-3-acetaldehyde oxidase-like	-	-	-	-
LOC107854363	20.9327	-1.53204	0.340334	-4.50157	6.74529e-06	0.000127522	NW_015961147.1	87774	89380	-	107854363	inorganic pyrophosphatase 1-like	-	-	-	K13248
LOC107861750	285.358	-1.13776	0.34804	-3.26904	0.00107914	0.00752755	NC_029979.1	2705934	2707878	-	107861750	inorganic pyrophosphatase 1-like	-	-	-	K13248
LOC107867727	54.1143	-1.84454	0.347896	-5.30199	1.14547e-07	3.99226e-06	NC_029977.1	11508051	11511472	+	107867727	inositol 2-dehydrogenase/D-chiro-inositol 3-dehydrogenase	-	-	-	-
LOC107851239	47.095	-0.840755	0.286124	-2.93843	0.00329884	0.0180324	NC_029988.1	229296038	229300889	-	107851239	inositol transporter 4, transcript variant X3	-	-	-	K08150
LOC107875799	286.597	-0.745465	0.167001	-4.46383	8.05057e-06	0.000146896	NC_029982.1	12379366	12380864	-	107875799	inositol-tetrakisphosphate 1-kinase 5-like	-	-	-	K00913
LOC107843359	76.969	-1.67369	0.342239	-4.89041	1.00627e-06	2.54562e-05	NC_029986.1	160079346	160083557	+	107843359	interactor of constitutive active ROPs 2, chloroplastic-like, transcript variant X5	-	-	-	-
LOC107877520	122.169	0.78246	0.270759	2.88988	0.00385394	0.0204048	NC_029983.1	4171459	4174328	-	107877520	intracellular ribonuclease LX-like	-	-	-	-
LOC107840925	63.4638	-1.77078	0.322379	-5.49285	3.95492e-08	1.61005e-06	NC_029985.1	6034509	6038462	-	107840925	IQ domain-containing protein IQM1-like	-	-	-	-
LOC107843677	47.9428	-1.64785	0.322702	-5.10642	3.28314e-07	9.98755e-06	NC_029986.1	195458123	195463939	-	107843677	IQ domain-containing protein IQM3-like, transcript variant X1	-	-	-	-
LOC107859191	11.1769	-1.03206	0.324279	-3.18262	0.0014595	0.00956125	NC_029978.1	129866372	129868047	-	107859191	IRK-interacting protein	-	-	-	-
LOC107874868	107.193	0.845959	0.270142	3.13153	0.00173897	0.0109444	NC_029977.1	60497181	60501984	-	107874868	IRK-interacting protein	-	-	-	-
LOC107878768	53.4109	0.706381	0.245656	2.87549	0.00403406	0.0210593	NC_029983.1	218863016	218866955	+	107878768	isocitrate dehydrogenase [NADP]-like, transcript variant X2	-	-	-	K00031
LOC107866986	204.129	-0.817296	0.285305	-2.86464	0.00417482	0.0215905	NC_029980.1	5300622	5302938	-	107866986	isoflavone reductase-like protein	-	-	-	-
LOC107845604	1271.32	0.739209	0.169741	4.35492	1.33115e-05	0.000222755	NC_029986.1	58918178	58923034	-	107845604	jasmonic acid-amido synthetase JAR1-like	-	-	-	K14506
LOC107859089	104.661	-0.873586	0.227283	-3.84361	0.000121239	0.00131691	NC_029978.1	125549503	125557146	-	107859089	katanin p60 ATPase-containing subunit A-like 2, transcript variant X1	-	-	-	K07767
LOC107845851	133.529	-0.958412	0.181824	-5.27109	1.35619e-07	4.6268e-06	NC_029986.1	125939520	125947867	+	107845851	KH domain-containing protein At3g08620-like	-	-	-	K14945
LOC107847848	164.352	-0.853216	0.189401	-4.50482	6.64298e-06	0.000125834	NC_029987.1	135859123	135865526	+	107847848	kinase D-interacting substrate of 220 kDa-like	-	-	-	-
LOC107842346	11.2599	-0.909637	0.347041	-2.62112	0.00876414	0.0380106	NC_029985.1	35406315	35414459	-	107842346	kinesin-3-like, transcript variant X1	-	-	-	K10405
LOC107839557	26.216	-1.07053	0.331264	-3.23166	0.00123073	0.0083472	NC_029984.1	131111086	131116813	-	107839557	kinesin-4	-	-	-	K10406
LOC107864067	125.809	-0.844494	0.284791	-2.96531	0.00302375	0.0168762	NC_029979.1	233515632	233523274	-	107864067	kinesin-4-like	-	-	-	K10406
LOC107873228	84.9013	-0.777484	0.213067	-3.64901	0.000263255	0.00246919	NC_029982.1	100537832	100543515	-	107873228	kinesin-like calmodulin-binding protein homolog, transcript variant X2	-	-	-	-
LOC107867373	38.9317	-1.47111	0.330318	-4.45364	8.44283e-06	0.000152191	NC_029980.1	17555151	17566446	+	107867373	kinesin-like protein BC2	-	-	-	K10395
LOC107867168	655.759	-0.618204	0.17256	-3.58255	0.000340258	0.0030427	NC_029980.1	9127210	9138416	-	107867168	kinesin-like protein FRA1	-	-	-	K10395
LOC107862383	9.99197	-1.26251	0.347829	-3.62969	0.000283765	0.00261723	NC_029979.1	15736671	15742441	-	107862383	kinesin-like protein KIF18B, transcript variant X1	-	-	-	K10401
LOC107868446	46.2366	-0.75147	0.276116	-2.72157	0.00649719	0.030113	NC_029980.1	214774382	214780087	-	107868446	kinesin-like protein KIF22	-	-	-	K10398
LOC107863259	58.5975	-0.878786	0.293689	-2.99223	0.00276947	0.0157289	NC_029979.1	54730298	54736443	-	107863259	kinesin-like protein KIF22, transcript variant X1	-	-	-	K10403
LOC107858727	124.361	0.773771	0.224553	3.44582	0.00056932	0.00456068	NC_029978.1	94820788	94849344	-	107858727	kinesin-like protein NACK1, transcript variant X5	-	-	-	K11498
LOC107851398	248.778	-4.11907	0.274473	-15.0072	6.58764e-51	2.12759e-47	NC_029988.1	11206487	11207734	+	107851398	kirola-like	-	-	-	-
LOC107850294	46.581	-1.47281	0.32861	-4.48193	7.3971e-06	0.000137431	NC_029977.1	293644359	293649338	+	107850294	kirola-like	-	-	-	-
LOC107840234	3443.28	0.586994	0.102141	5.74691	9.08872e-09	4.41406e-07	NC_029984.1	144703450	144711598	+	107840234	kynurenine formamidase, transcript variant X1	-	-	-	-
LOC107867488	7.52871	-1.03588	0.312684	-3.31287	0.000923424	0.00667441	NC_029980.1	27329649	27332697	+	107867488	kynurenine formamidase-like	-	-	-	-
LOC107855050	20.4995	-1.15307	0.335469	-3.43721	0.00058775	0.00467354	NW_015961318.1	1671088	1713215	-	107855050	L-2-hydroxyglutarate dehydrogenase, mitochondrial-like	-	-	-	-
LOC107846007	52.7006	-1.06013	0.279033	-3.79928	0.000145115	0.00152911	NC_029986.1	147204281	147205894	+	107846007	lactosylceramide 4-alpha-galactosyltransferase-like	-	-	-	K01988
LOC107856463	5.46678	-0.82788	0.312423	-2.64986	0.00805239	0.0355281	NC_029977.1	172781921	172783749	-	107856463	lactoylglutathione lyase-like	-	-	-	-
LOC107860496	418.9	-1.55545	0.336993	-4.61568	3.91819e-06	8.0176e-05	NC_029978.1	159194183	159195488	+	107860496	lamin-like protein	-	-	-	-
LOC107860497	103.967	-1.34078	0.30921	-4.33616	1.44993e-05	0.000237304	NC_029978.1	159205891	159208679	+	107860497	lamin-like protein	-	-	-	-
LOC107850626	323.883	-0.803892	0.191057	-4.20761	2.58091e-05	0.000382654	NC_029988.1	224979285	224985178	-	107850626	lanC-like protein GCL1	-	GO:0016021:integral component of membrane;	-	-
LOC107845257	517.153	0.611533	0.165198	3.70182	0.000214058	0.00209602	NC_029986.1	10607903	10613601	+	107845257	lanC-like protein GCL2	-	-	-	-
LOC107878680	10.0119	-0.890823	0.347723	-2.56187	0.0104109	0.0430493	NC_029983.1	216261244	216264927	+	107878680	lanC-like protein GCR2	-	-	-	-
LOC107859108	5281.85	0.653823	0.139708	4.67991	2.86997e-06	6.10474e-05	NC_029978.1	126348717	126361480	+	107859108	la-related protein 6A	-	-	-	-
LOC107851279	147.193	-2.63946	0.288347	-9.15379	5.49699e-20	1.6908e-17	NC_029988.1	147010676	147013264	+	107851279	L-ascorbate oxidase	-	-	-	K00423
LOC107878218	30.7383	-2.15056	0.346537	-6.20588	5.43928e-10	3.60967e-08	NC_029983.1	181282546	181286439	-	107878218	L-ascorbate oxidase homolog	-	-	-	-
LOC107858675	101.679	-1.4875	0.329586	-4.51324	6.38457e-06	0.000121892	NC_029978.1	87897553	87901938	-	107858675	L-ascorbate oxidase homolog	-	-	-	-
LOC107850731	10.9854	-1.03877	0.347931	-2.98556	0.00283057	0.0160101	NC_029988.1	4586487	4592851	-	107850731	late blight resistance protein R1-A-like	-	-	-	-
LOC107840434	25.6071	-1.68671	0.347595	-4.85251	1.21908e-06	2.98275e-05	NC_029984.1	149058870	149060381	+	107840434	late embryogenesis abundant protein	-	-	-	-
LOC107864250	196.704	1.66674	0.235901	7.06544	1.60107e-12	1.72364e-10	NC_029977.1	2046348	2047362	+	107864250	late embryogenesis abundant protein At1g64065	-	-	-	-
LOC107856748	46.7754	-1.24985	0.341464	-3.66028	0.000251942	0.00238618	NW_015961751.1	69385	72770	-	107856748	LEAF RUST 10 DISEASE-RESISTANCE LOCUS RECEPTOR-LIKE PROTEIN KINASE-like 1.1	-	-	-	-
LOC107856732	11.5081	-1.04583	0.343908	-3.04102	0.00235779	0.0138159	NW_015961751.1	84663	87161	-	107856732	LEAF RUST 10 DISEASE-RESISTANCE LOCUS RECEPTOR-LIKE PROTEIN KINASE-like 1.1	-	-	-	K04733
LOC107862195	201.017	-1.01365	0.202827	-4.99763	5.80407e-07	1.60444e-05	NC_029979.1	10646888	10652486	-	107862195	LEAF RUST 10 DISEASE-RESISTANCE LOCUS RECEPTOR-LIKE PROTEIN KINASE-like 1.2, transcript variant X1	-	-	-	K04733
LOC107855978	83.2205	-1.40849	0.255309	-5.51683	3.45171e-08	1.42922e-06	NW_015961507.1	1235324	1236739	-	107855978	LEAF RUST 10 DISEASE-RESISTANCE LOCUS RECEPTOR-LIKE PROTEIN KINASE-like 2.1	-	-	-	-
LOC107856738	29.8099	-1.02243	0.320279	-3.19231	0.00141138	0.00930624	NW_015961751.1	1322	6397	+	107856738	LEAF RUST 10 DISEASE-RESISTANCE LOCUS RECEPTOR-LIKE PROTEIN KINASE-like 2.1, transcript variant X3	-	-	-	-
LOC107870948	67.9253	-1.27003	0.288786	-4.39781	1.09347e-05	0.00018889	NC_029981.1	164900242	164903006	+	107870948	lecithin-cholesterol acyltransferase-like 1	-	-	-	K06129
LOC107867616	77.8615	-0.988833	0.262266	-3.77034	0.000163024	0.0016768	NC_029980.1	39061826	39064669	+	107867616	leiomodin-2, transcript variant X2	-	-	-	-
LOC107851242	455.758	-0.648638	0.157106	-4.12865	3.64892e-05	0.000503265	NC_029988.1	7588377	7599076	+	107851242	LETM1 and EF-hand domain-containing protein 1, mitochondrial-like	-	-	-	K17800
LOC107851047	152.366	-1.48024	0.290774	-5.09069	3.56762e-07	1.07183e-05	NC_029988.1	178787342	178789973	-	107851047	leucine-rich repeat extensin-like protein 4	-	-	-	-
LOC107858901	8.21903	-0.857498	0.30734	-2.79006	0.00526983	0.0257621	NC_029978.1	112025232	112028398	+	107858901	leucine-rich repeat receptor protein kinase EMS1-like	-	-	-	-
LOC107864417	46.6012	-2.06586	0.347962	-5.93701	2.90262e-09	1.57555e-07	NC_029979.1	248787988	248794487	-	107864417	leucine-rich repeat receptor protein kinase MSP1-like, transcript variant X2	-	-	-	-
LOC107843181	88.9111	1.11658	0.326	3.42509	0.000614603	0.00483155	NC_029985.1	236494090	236497178	-	107843181	leucine-rich repeat receptor-like protein kinase PXC1	-	-	-	-
LOC107877673	67.5739	-1.28636	0.275186	-4.67453	2.94626e-06	6.23964e-05	NC_029983.1	11667872	11672464	-	107877673	leucine-rich repeat receptor-like protein kinase TDR	-	-	-	-
LOC107863520	112.275	-1.22481	0.32946	-3.71763	0.000201102	0.00199537	NC_029979.1	101016190	101020700	-	107863520	leucine-rich repeat receptor-like protein kinase TDR	-	-	-	K04373
LOC107875883	177.688	-0.850884	0.285393	-2.98145	0.00286891	0.0161783	NC_029982.1	16320090	16322351	-	107875883	leucine-rich repeat receptor-like serine/threonine/tyrosine-protein kinase SOBIR1	-	-	-	-
LOC107844833	273.753	-1.21504	0.320548	-3.7905	0.000150345	0.00156971	NC_029986.1	145754840	145757767	+	107844833	leucoanthocyanidin dioxygenase-like, transcript variant X1	-	-	-	-
LOC107843896	375.363	0.765306	0.179252	4.26944	1.95967e-05	0.000304039	NC_029986.1	202491623	202499290	+	107843896	L-galactono-1, 4-lactone dehydrogenase, mitochondrial	GO:0055114:oxidation-reduction process;	GO:0016020:membrane;	GO:0050660:flavin adenine dinucleotide binding;GO:0008762:UDP-N-acetylmuramate dehydrogenase activity;GO:0016633:galactonolactone dehydrogenase activity;GO:0003885:D-arabinono-1,4-lactone oxidase activity;	K00225
LOC107859632	367485	0.923797	0.266159	3.47085	0.000518817	0.00424562	NC_029978.1	142626878	142629040	-	107859632	light-induced protein, chloroplastic	-	GO:0009507:chloroplast;	GO:0005198:structural molecule activity;	-
LOC107853865	73.4506	2.66732	0.284323	9.3813	6.51621e-21	2.25484e-18	NW_015960988.1	12641	14090	+	107853865	lignin-forming anionic peroxidase	-	-	-	K00430
LOC107860938	3.83326	-0.890819	0.317313	-2.80739	0.00499451	0.0247528	NC_029978.1	72861137	72862596	+	107860938	lignin-forming anionic peroxidase-like	-	-	-	K00430
LOC107851480	50.6695	-1.07616	0.322103	-3.34104	0.000834665	0.00616628	NC_029988.1	26032651	26035272	+	107851480	LIM domain-containing protein WLIM1-like	-	-	-	K09377
LOC107856751	24.2331	-0.996014	0.347876	-2.86313	0.00419478	0.0216711	NW_015961751.1	298228	302992	-	107856751	lipid phosphate phosphatase 2-like	-	-	-	-
LOC107851386	243.862	-0.933119	0.306569	-3.04375	0.00233652	0.0137328	NC_029977.1	299731984	299735239	+	107851386	lipid transfer-like protein VAS	-	-	-	-
LOC107867486	541.968	-0.991341	0.347871	-2.84974	0.0043755	0.0223853	NC_029977.1	9883406	9885452	+	107867486	L-lactate dehydrogenase B-like	-	-	-	K00016
LOC107848267	1678.43	0.94335	0.26218	3.5981	0.000320549	0.00289709	NC_029987.1	21000601	21003245	-	107848267	LOB domain-containing protein 1-like	-	-	-	-
LOC107879302	13.0052	-1.33123	0.331956	-4.01027	6.06488e-05	0.000754334	NC_029984.1	128913790	128920900	-	107879302	LOB domain-containing protein 20-like	-	-	-	-
LOC107873234	45.7075	-1.23145	0.343922	-3.58061	0.000342796	0.00305986	NC_029977.1	45517280	45522914	+	107873234	LOB domain-containing protein 30	-	-	-	K13945
LOC107860203	419.263	0.790215	0.165338	4.7794	1.75821e-06	4.07255e-05	NC_029978.1	153764615	153765787	+	107860203	LOB domain-containing protein 37	-	-	-	-
LOC107869460	11.9145	1.33961	0.347497	3.85503	0.000115714	0.00127331	NC_029980.1	10979060	10980125	-	107869460	LOB domain-containing protein 38-like	-	-	-	-
LOC107862270	510.604	-1.18772	0.217694	-5.45592	4.87195e-08	1.91498e-06	NC_029979.1	12286820	12295426	+	107862270	LON peptidase N-terminal domain and RING finger protein 1	-	-	-	-
LOC107840373	65.066	-1.16814	0.337995	-3.45607	0.000548112	0.0044237	NC_029984.1	147746951	147752274	-	107840373	long chain acyl-CoA synthetase 2-like	-	-	-	K01897
LOC107856558	1651.19	-1.00136	0.315557	-3.17329	0.00150719	0.00980739	NW_015961681.1	12906	17562	+	107856558	low-temperature-induced cysteine proteinase-like	-	-	-	-
LOC107850333	26466.6	1.08176	0.246816	4.38286	1.1713e-05	0.00020033	NC_029988.1	21025096	21034396	+	107850333	low-temperature-induced cysteine proteinase-like	GO:0006508:proteolysis;	GO:0044428:nuclear part;GO:0044434:chloroplast part;	GO:0008234:cysteine-type peptidase activity;	-
LOC107859253	12.7834	-0.998004	0.337578	-2.95637	0.00311285	0.0172296	NC_029978.1	131332832	131353563	-	107859253	LRR receptor-like serine/threonine-protein kinase EFR, transcript variant X1	-	-	-	K04730
LOC107845827	9.54036	-1.19187	0.345356	-3.45113	0.000558238	0.00448117	NC_029977.1	230204228	230224269	-	107845827	LRR receptor-like serine/threonine-protein kinase GSO1, transcript variant X4	-	-	-	-
LOC107863933	7.58363	-0.8315	0.327254	-2.54084	0.0110587	0.0450864	NC_029979.1	224115435	224117820	+	107863933	LRR receptor-like serine/threonine-protein kinase GSO2	-	-	-	-
LOC107878023	2.31982	-0.733244	0.28982	-2.53	0.0114064	0.0461543	NC_029983.1	142435568	142437531	+	107878023	LRR receptor-like serine/threonine-protein kinase GSO2	-	-	-	-
LOC107860144	19.9761	-1.65472	0.342634	-4.82941	1.36935e-06	3.32106e-05	NC_029978.1	152533255	152538240	+	107860144	LRR receptor-like serine/threonine-protein kinase HSL2	-	-	-	-
LOC107842875	87.7352	-0.891928	0.319469	-2.79191	0.00523983	0.0256407	NC_029985.1	203826422	203828664	-	107842875	L-type lectin-domain containing receptor kinase IV.1-like	-	-	-	-
LOC107842117	13.363	-0.78955	0.310767	-2.54065	0.0110647	0.0451012	NC_029985.1	189471455	189473926	-	107842117	L-type lectin-domain containing receptor kinase IV.1-like	-	-	-	-
LOC107842808	580.66	0.690856	0.201981	3.4204	0.000625298	0.0049037	NC_029985.1	188929260	188931816	-	107842808	L-type lectin-domain containing receptor kinase IV.1-like	-	-	-	-
LOC107859385	28.6984	-1.67319	0.320791	-5.21583	1.82998e-07	5.9901e-06	NC_029978.1	136581342	136583778	-	107859385	L-type lectin-domain containing receptor kinase VII.1	-	-	-	-
LOC107862972	633.993	-0.688882	0.11343	-6.07319	1.25393e-09	7.38562e-08	NC_029979.1	35386812	35389390	+	107862972	L-type lectin-domain containing receptor kinase VIII.1-like	-	-	-	-
LOC107863884	448.911	-1.11675	0.160899	-6.94072	3.90119e-12	3.87678e-10	NC_029977.1	1134974	1139493	-	107863884	luminal-binding protein	-	-	-	K09490
LOC107839612	32.793	-0.975883	0.342872	-2.84621	0.00442436	0.0225501	NC_029984.1	132146372	132150083	+	107839612	luminal-binding protein 5	-	-	-	K09490
LOC107848562	16.7861	-1.23876	0.331861	-3.73277	0.000189385	0.00189757	NC_029987.1	5760874	5762484	-	107848562	lysine histidine transporter-like 2	-	-	-	-
LOC107853986	33.7509	1.69521	0.327181	5.18124	2.2041e-07	7.06806e-06	NW_015961030.1	71597	79288	+	107853986	lysine-specific demethylase JMJ25-like	-	-	-	K15601
LOC107870967	103.704	-2.16724	0.265719	-8.15614	3.45894e-16	6.44493e-14	NC_029977.1	31127938	31134480	+	107870967	lysine-specific demethylase JMJ706-like	-	-	-	K11446
LOC107860371	122.93	-1.50553	0.211185	-7.12896	1.01129e-12	1.13935e-10	NC_029978.1	156921600	156923980	-	107860371	lysM domain receptor-like kinase 4	-	-	-	-
LOC107860376	203.578	0.646337	0.231503	2.79192	0.00523962	0.0256407	NC_029978.1	156958621	156961980	+	107860376	lysosomal amino acid transporter 1 homolog	-	-	-	-
LOC107844958	13.7332	-1.21834	0.346207	-3.51912	0.000432986	0.00368485	NC_029986.1	166813323	166815083	+	107844958	macrophage migration inhibitory factor homolog	-	-	-	K07253
LOC107843064	510.961	0.788867	0.132095	5.97199	2.3438e-09	1.30888e-07	NC_029985.1	229770321	229779659	+	107843064	MADS-box protein CMB1-like	GO:0009836:fruit ripening, climacteric;GO:0006355:regulation of transcription, DNA-templated;GO:0016117:carotenoid biosynthetic process;GO:0010364:regulation of ethylene biosynthetic process;	GO:0005634:nucleus;	GO:0003677:DNA binding;GO:0046983:protein dimerization activity;GO:0003700:sequence-specific DNA binding transcription factor activity;	K09264
LOC107847473	6672.97	0.804198	0.106577	7.54571	4.49843e-14	6.01176e-12	NC_029987.1	205089207	205097589	+	107847473	MADS-box protein CMB1-like	GO:0009836:fruit ripening, climacteric;GO:0006355:regulation of transcription, DNA-templated;GO:0016117:carotenoid biosynthetic process;GO:0010364:regulation of ethylene biosynthetic process;	GO:0005634:nucleus;	GO:0003677:DNA binding;GO:0046983:protein dimerization activity;GO:0003700:sequence-specific DNA binding transcription factor activity;	K09264
LOC107859960	38.6789	-0.825992	0.3233	-2.55488	0.0106226	0.043713	NC_029978.1	149105900	149111339	+	107859960	maf-like protein DDB_G0281937, transcript variant X3	-	-	-	K06287
LOC107843329	58.9776	-0.752745	0.297119	-2.53348	0.0112935	0.0458157	NC_029977.1	220231300	220236144	+	107843329	major facilitator superfamily domain-containing protein 12-like, transcript variant X3	-	-	-	-
LOC107843360	1229.97	0.807435	0.15852	5.09358	3.51361e-07	1.06219e-05	NC_029977.1	220288481	220305784	+	107843360	major facilitator superfamily domain-containing protein 12-like, transcript variant X7	-	-	-	-
LOC107853702	2659.8	-0.994566	0.34787	-2.85902	0.00424953	0.021888	NW_015960950.1	991278	993352	+	107853702	major latex allergen Hev b 5-like	-	-	-	-
LOC107844759	287.448	-1.27381	0.338855	-3.75915	0.00017049	0.00173882	NC_029977.1	226639915	226642981	-	107844759	malate dehydrogenase-like	-	-	-	K00025
LOC107846207	3729.51	0.734663	0.159581	4.60369	4.15071e-06	8.46421e-05	NC_029977.1	231003163	231009677	+	107846207	malonyl CoA-acyl carrier protein transacylase	-	-	-	K00645
LOC107878370	113.891	-1.06575	0.261605	-4.0739	4.62323e-05	0.000604868	NC_029983.1	199340605	199345203	+	107878370	mannan endo-1, 4-beta-mannosidase 2-like	-	-	-	K19355
LOC107859926	909.534	1.69979	0.202026	8.41373	3.97173e-17	8.36567e-15	NC_029978.1	148594963	148598676	-	107859926	mannan endo-1, 4-beta-mannosidase 7-like	-	-	-	K19355
LOC107866977	729.028	2.00962	0.324216	6.19838	5.7046e-10	3.74724e-08	NC_029980.1	5171366	5176136	-	107866977	mannan endo-1, 4-beta-mannosidase 7-like	-	-	-	K19355
LOC107860759	5.95585	-1.37001	0.335002	-4.08957	4.32175e-05	0.000574002	NC_029978.1	163137827	163139274	+	107860759	mavicyanin	-	-	-	-
LOC107845744	23.1645	-1.69988	0.348007	-4.88461	1.03635e-06	2.60471e-05	NC_029986.1	113507568	113513058	-	107845744	mechanosensitive ion channel protein 6-like	-	-	-	-
LOC107866818	63.9483	-0.897083	0.310951	-2.88497	0.00391454	0.0206411	NC_029980.1	1269863	1274061	+	107866818	mechanosensitive ion channel protein 8-like	-	-	-	-
LOC107869993	22.65	-1.02237	0.324476	-3.15083	0.00162806	0.0104155	NC_029981.1	303730	310632	+	107869993	mediator of RNA polymerase II transcription subunit 13-like, transcript variant X2	-	-	-	K15164
LOC107851420	125.835	-0.822935	0.240083	-3.4277	0.000608709	0.0048008	NC_029988.1	184164860	184182613	-	107851420	meiosis arrest female protein 1-like	-	-	-	-
LOC107841834	52.1625	-1.09752	0.271571	-4.04137	5.31389e-05	0.000677005	NC_029985.1	6698280	6703369	+	107841834	meiotic nuclear division protein 1 homolog, transcript variant X1	-	-	-	-
LOC107840048	17.4047	1.03658	0.343769	3.01535	0.00256685	0.0148081	NC_029984.1	140220800	140224032	-	107840048	metacaspase-1-like, transcript variant X1	-	-	-	-
LOC107854578	32.2012	-1.52643	0.342451	-4.45736	8.2974e-06	0.000150268	NW_015961180.1	66880	68461	-	107854578	metacaspase-9	-	-	-	-
LOC107854807	9.56812	-0.842536	0.325479	-2.5886	0.00963674	0.0407286	NW_015961249.1	51722	56198	+	107854807	metal tolerance protein 1-like, transcript variant X1	GO:0006812:cation transport;GO:0055085:transmembrane transport;	GO:0016021:integral component of membrane;	GO:0008324:cation transmembrane transporter activity;	K14689
LOC107863212	61.2001	-0.765508	0.277851	-2.75511	0.00586732	0.0278919	NC_029979.1	49677982	49682714	-	107863212	metal tolerance protein C4-like, transcript variant X3	-	-	-	K14696
LOC107861979	81.4381	-0.755792	0.262993	-2.87381	0.00405559	0.0211659	NC_029979.1	6559185	6567319	+	107861979	metal transporter Nramp6	-	-	-	-
LOC107873510	24335.9	1.06581	0.34287	3.10848	0.00188051	0.0116434	NC_029982.1	199439779	199441441	-	107873510	metallothionein-like protein type 2	-	-	-	-
LOC107863063	93.2549	-1.72964	0.300812	-5.74991	8.92917e-09	4.34747e-07	NC_029979.1	39535594	39539920	-	107863063	metal-nicotianamine transporter YSL3-like, transcript variant X2	-	-	-	-
LOC107863655	52.8913	-2.28748	0.338045	-6.76679	1.31675e-11	1.19233e-09	NC_029977.1	825097	829256	-	107863655	methionine gamma-lyase-like	-	-	-	K01761
LOC107839818	40.5903	-1.26005	0.310369	-4.05986	4.91027e-05	0.000634765	NC_029984.1	136115763	136125195	+	107839818	methionine S-methyltransferase	-	-	-	K08247
LOC107875287	256.014	0.674284	0.158302	4.25949	2.04891e-05	0.000315251	NC_029982.1	1545539	1550178	+	107875287	methyltransferase-like protein 7B, transcript variant X1	-	-	-	-
LOC107859660	942.121	-0.721269	0.176763	-4.08044	4.49502e-05	0.000592547	NC_029978.1	143033267	143035285	+	107859660	microsomal glutathione S-transferase 3	-	-	-	K00799
LOC107850882	14.7496	-1.003	0.346913	-2.89122	0.00383747	0.0203454	NC_029988.1	229517014	229520836	+	107850882	microtubule-associated protein 70-5-like	-	-	-	-
LOC107870118	128.178	2.0515	0.318696	6.43716	1.21727e-10	9.14276e-09	NC_029981.1	2872241	2876803	+	107870118	microtubule-associated protein 70-5-like	-	-	-	-
LOC107860242	22.399	-1.65371	0.343209	-4.81837	1.44733e-06	3.46678e-05	NC_029978.1	154478398	154482112	+	107860242	microtubule-associated protein RP/EB family member 1C	-	-	-	K10436
LOC107873244	420.786	-1.56281	0.340972	-4.58338	4.57517e-06	9.17782e-05	NC_029982.1	104305720	104310569	-	107873244	mini-chromosome maintenance complex-binding protein, transcript variant X1	-	-	-	-
LOC107862779	6.01148	-1.25936	0.329152	-3.82608	0.000130198	0.00139932	NC_029979.1	28063952	28065475	-	107862779	miraculin-like	-	-	-	-
LOC107866028	78.2904	-1.16744	0.331035	-3.52665	0.000420855	0.00360059	NC_029979.1	27994073	27995054	+	107866028	miraculin-like	-	-	-	-
LOC107843776	12.2402	-0.863939	0.311611	-2.77249	0.00556287	0.0268687	NC_029986.1	200035129	200039159	+	107843776	miraculin-like	GO:0010951:negative regulation of endopeptidase activity;	-	GO:0004866:endopeptidase inhibitor activity;	-
LOC107876156	46.4347	-0.903886	0.344555	-2.62334	0.00870716	0.0377889	NC_029982.1	28178283	28182090	+	107876156	mitochondrial arginine transporter BAC2	-	-	-	K15109
LOC107875836	28.0461	-0.85521	0.321343	-2.66136	0.00778253	0.0346095	NC_029982.1	13165095	13166524	-	107875836	mitochondrial import inner membrane translocase subunit TIM14-3-like	-	-	-	K09539
LOC107868443	257.445	-0.693834	0.141788	-4.89347	9.90711e-07	2.51283e-05	NC_029980.1	214723520	214724060	+	107868443	mitochondrial import receptor subunit TOM9-1-like	-	-	-	K17769
LOC107861461	19.344	-1.13276	0.342144	-3.31076	0.000930432	0.00671755	NC_029978.1	160203506	160207316	+	107861461	mitochondrial outer membrane protein porin of 34 kDa-like	-	-	-	K15040
LOC107868267	69.3398	-0.672981	0.232427	-2.89545	0.00378612	0.0201062	NC_029980.1	204056892	204066800	+	107868267	mitochondrial phosphate carrier protein 1, mitochondrial	-	-	-	K15102
LOC107855252	25.232	-1.0683	0.326141	-3.27558	0.00105444	0.0073845	NW_015961377.1	15417	16717	+	107855252	mitochondrial ubiquitin ligase activator of nfkb 1-like	-	-	-	-
LOC107842642	239.002	0.640378	0.174931	3.66075	0.000251476	0.00238294	NC_029985.1	141521686	141548386	-	107842642	mitochondrial uncoupling protein 2-like, transcript variant X6	-	-	-	K15103
LOC107847723	79.6388	0.695635	0.222758	3.12282	0.00179126	0.0112079	NC_029987.1	196810758	196827166	-	107847723	mitochondrial uncoupling protein 3, transcript variant X7	-	-	-	K15112
LOC107870973	460.639	-2.01601	0.147216	-13.6943	1.09817e-42	1.93458e-39	NC_029981.1	171345926	171347257	+	107870973	mitochondrial uncoupling protein 5-like	-	-	-	K15104
LOC107864031	598.803	0.636677	0.111954	5.68696	1.29318e-08	6.00943e-07	NC_029979.1	232007905	232020089	+	107864031	mitochondrial zinc maintenance protein 1, mitochondrial, transcript variant X1	-	-	-	K18170
LOC107865874	97.2871	-0.938196	0.278476	-3.36904	0.000754296	0.00569632	NC_029979.1	10020021	10023335	-	107865874	mitogen-activated protein kinase kinase 6	GO:0006468:protein phosphorylation;	-	GO:0005524:ATP binding;GO:0004674:protein serine/threonine kinase activity;	K04368
LOC107858655	26.992	-1.1401	0.346829	-3.28722	0.00101183	0.0071481	NC_029978.1	84035310	84036810	+	107858655	mitogen-activated protein kinase kinase kinase 1-like	-	-	-	-
LOC107876931	7.75285	-0.990253	0.346379	-2.85887	0.00425155	0.021888	NC_029983.1	218570692	218572301	-	107876931	mitogen-activated protein kinase kinase kinase 2-like	-	-	-	-
LOC107860292	28.3894	-1.57105	0.348047	-4.51389	6.36494e-06	0.000121637	NC_029978.1	155569353	155570737	-	107860292	mitogen-activated protein kinase kinase kinase 3-like	-	-	-	-
LOC107839556	61.2252	-0.789278	0.275156	-2.86848	0.00412451	0.0213874	NC_029984.1	131099759	131110202	-	107839556	mitogen-activated protein kinase kinase kinase ANP1-like, transcript variant X2	-	-	-	K11228
LOC107860290	90.4394	-1.40729	0.234066	-6.01234	1.82869e-09	1.03615e-07	NC_029978.1	155535652	155537153	-	107860290	mitogen-activated protein kinase kinase kinase NPK1-like	-	-	-	-
LOC107862053	39.4377	-1.10533	0.297088	-3.72054	0.000198796	0.00197857	NC_029979.1	7748272	7750050	-	107862053	mitogen-activated protein kinase kinase kinase NPK1-like	-	-	-	-
LOC107861392	26.2483	-0.906177	0.347429	-2.60823	0.00910106	0.0389966	NC_029978.1	155545901	155547213	-	107861392	mitogen-activated protein kinase kinase kinase NPK1-like	-	-	-	-
LOC107860324	22.04	-1.89829	0.339823	-5.58611	2.32206e-08	1.00741e-06	NC_029978.1	156189670	156195189	-	107860324	mitogen-activated protein kinase kinase kinase YODA-like, transcript variant X1	-	-	-	-
LOC107853278	8.36451	-0.879116	0.341916	-2.57114	0.0101364	0.0422375	NW_015960806.1	818	5887	+	107853278	mitotic checkpoint protein BUB3.3, transcript variant X3	-	-	-	K02180
LOC107878355	6.20119	-1.20664	0.338155	-3.56831	0.000359288	0.00318494	NC_029983.1	198655891	198668585	+	107878355	mitotic checkpoint serine/threonine-protein kinase BUB1	-	-	-	K02178
LOC107838838	171.961	0.710262	0.238503	2.978	0.00290137	0.0163154	NC_029984.1	16999268	17003197	-	107838838	MLO-like protein 15, transcript variant X2	-	-	-	K08472
LOC107870554	179817	0.972161	0.186764	5.2053	1.93688e-07	6.31868e-06	NC_029981.1	35997961	35999433	+	107870554	MLP-like protein 34	-	-	-	-
LOC107863351	106.384	-1.14177	0.226831	-5.03357	4.81437e-07	1.36393e-05	NC_029979.1	68563085	68565493	+	107863351	molybdenum cofactor sulfurase	-	-	-	-
LOC107867317	121.914	-1.10236	0.299561	-3.67991	0.000233319	0.00224546	NC_029977.1	9107678	9112006	-	107867317	monocopper oxidase-like protein SKU5	-	-	-	-
LOC107877723	144.7	-1.1503	0.286595	-4.01368	5.97787e-05	0.000744468	NC_029983.1	20628563	20633558	+	107877723	monogalactosyldiacylglycerol synthase 2, chloroplastic-like, transcript variant X1	-	-	-	K03715
LOC107847537	8.2257	-1.03042	0.333979	-3.08529	0.00203356	0.0123368	NC_029987.1	2794508	2797132	+	107847537	mucin-1, transcript variant X3	-	-	-	-
LOC107871120	161.201	-0.613713	0.210272	-2.91866	0.00351542	0.0189709	NC_029981.1	195594969	195610043	-	107871120	multiple inositol polyphosphate phosphatase 1	-	-	-	K03103
LOC107853861	28.2844	-1.60504	0.345865	-4.64066	3.47296e-06	7.24425e-05	NW_015960988.1	207478	208187	-	107853861	multiprotein-bridging factor 1c	-	-	GO:0043565:sequence-specific DNA binding;	K03627
LOC107877223	65.0569	0.8467	0.295548	2.86484	0.00417214	0.0215824	NC_029983.1	178238591	178241833	+	107877223	myb-related protein 306-like	-	-	-	K09422
LOC107862179	46.6422	-1.28205	0.347458	-3.6898	0.000224435	0.00218195	NC_029979.1	10280837	10282571	+	107862179	myb-related protein 340-like	-	-	-	K09422
LOC107839124	131.155	-0.620311	0.199447	-3.11015	0.00186993	0.0116028	NC_029984.1	115788816	115799271	+	107839124	myb-related protein 3R-1-like, transcript variant X1	-	-	-	K09420
LOC107864180	45.3066	-1.74181	0.343739	-5.06724	4.03629e-07	1.18516e-05	NC_029979.1	238881369	238883901	+	107864180	myb-related protein Myb4-like	-	-	GO:0003677:DNA binding;GO:0003682:chromatin binding;	K09422
LOC107872700	31.7082	-1.71274	0.344747	-4.9681	6.76125e-07	1.81972e-05	NC_029981.1	214995975	214998166	-	107872700	myb-related protein Myb4-like	-	-	-	K09422
LOC107851526	124.137	-0.716108	0.246975	-2.89952	0.00373736	0.0198854	NC_029977.1	300112984	300119998	+	107851526	myosin heavy chain, cardiac muscle isoform	-	-	-	-
LOC107839742	209.248	-0.690883	0.181845	-3.79931	0.000145102	0.00152911	NC_029984.1	134409027	134412597	-	107839742	myosin-11-like	-	-	-	-
LOC107854591	32.0855	-0.928411	0.317009	-2.92865	0.00340432	0.0184891	NW_015961180.1	1482597	1488103	-	107854591	myosin-binding protein 7	-	-	-	-
LOC107848424	18.8346	-1.12395	0.326311	-3.44441	0.000572313	0.00458087	NC_029977.1	272050384	272052793	+	107848424	myricetin O-methyltransferase-like	-	-	-	-
LOC107862258	13.6399	-1.33509	0.328377	-4.06573	4.78827e-05	0.000621064	NC_029979.1	12120552	12122574	+	107862258	NAC domain-containing protein 100	-	-	-	-
LOC107879890	339.641	-1.28983	0.346659	-3.72073	0.000198645	0.00197808	NC_029984.1	139681609	139683278	-	107879890	NAC domain-containing protein 104, transcript variant X1	-	-	-	-
LOC107863830	11.4312	-1.16464	0.319684	-3.64308	0.000269394	0.00251027	NC_029979.1	206660246	206666936	+	107863830	NAC domain-containing protein 21/22-like	-	-	-	-
LOC107867776	6495.65	0.978335	0.138226	7.07779	1.46467e-12	1.60352e-10	NC_029980.1	64736544	64738824	-	107867776	NAC domain-containing protein 2-like	-	-	-	-
LOC107863512	21.0951	-1.0406	0.34541	-3.01264	0.00258982	0.014914	NC_029979.1	99416766	99420561	-	107863512	NAC domain-containing protein 73-like	-	-	-	-
LOC107860689	77.8116	-1.87287	0.290889	-6.43843	1.20716e-10	9.13761e-09	NC_029978.1	162237847	162241858	+	107860689	NAC domain-containing protein 8, transcript variant X2	-	-	-	-
LOC107875776	602.606	-0.973411	0.143014	-6.80641	1.00067e-11	9.36764e-10	NC_029982.1	11982378	11986767	-	107875776	NAC domain-containing protein 91, transcript variant X1	-	-	-	-
LOC107867999	12.3233	-1.3504	0.329555	-4.09765	4.17364e-05	0.000559314	NC_029977.1	12478070	12480302	+	107867999	NAC domain-containing protein 92-like	-	-	-	-
LOC107845296	2611.94	0.994423	0.311354	3.19387	0.0014038	0.00926529	NC_029986.1	721024	724937	-	107845296	NAC transcription factor 56, transcript variant X1	-	-	-	-
LOC107863987	459.1	-0.737337	0.139983	-5.26732	1.38427e-07	4.70605e-06	NC_029979.1	229289244	229290622	+	107863987	NAD(P)H-quinone oxidoreductase subunit T, chloroplastic	-	-	-	-
LOC107848011	1415.46	0.618949	0.151134	4.09536	4.21507e-05	0.000564291	NC_029977.1	264007726	264028503	-	107848011	NAD-dependent malic enzyme 62 kDa isoform, mitochondrial	-	-	-	K00028
LOC107870356	351.765	-0.590268	0.188848	-3.12562	0.00177431	0.0111234	NC_029981.1	16414171	16427407	-	107870356	NAD-dependent protein deacylase SRT2, transcript variant X2	-	-	-	K11414
[truncated: 1,585 more rows]

## Sheet: Supplementary Table 6
Supplementary Table 6 venn diagrams in Figure 2
[truncated: 6,275 more rows]

[truncated: 8 more sheets: Supplementary Table 7, Supplementary Table 8, Supplementary Table 9, Supplementary Table 10, Supplementary Table 11, Supplementary Table 12, Supplementary Table 13, GSEA-]
